# Supplementary material for: Morphological and molecular evidence for cryptic species of springsnails [genus Pseudamnicola ( Corrosella) (Mollusca, Caenogastropoda, Hydrobiidae)]
Source: Zookeys. 2012 May 4;(190):55–79. doi: 10.3897/zookeys.190.2555 (PMC3349067; doi:10.3897/zookeys.190.2555)
Supplement: XML Treatment for Pseudamnicola (Corrosella) astieri [file zookeys.190.2555-treatment1.xml]

<!DOCTYPE tp:taxon-treatment
  PUBLIC "-//TaxonX//DTD Taxonomic Treatment Publishing DTD v0 20100105//EN" "tax-treatment-NSO.dtd">
<tp:taxon-treatment xmlns:tp="http://www.plazi.org/taxpub"><tp:treatment-meta><mixed-citation publication-type="journal"><person-group><name><surname>Delicado</surname><given-names>Diana</given-names></name><name><surname>Ramos</surname><given-names>Marian A.</given-names></name></person-group><article-title>Morphological and molecular evidence for cryptic species of springsnails [genus 
                    <italic>Pseudamnicola</italic> (
                    <italic>Corrosella</italic>) (Mollusca, Caenogastropoda, Hydrobiidae)]
                </article-title><source>Zookeys</source><day>4</day><month>5</month><year>2012</year><volume>2012</volume><issue>190</issue><fpage>55</fpage><lpage>79</lpage><pub-id pub-id-type="doi">10.3897/zookeys.190.2555</pub-id></mixed-citation></tp:treatment-meta><tp:nomenclature><tp:taxon-name>
                            <tp:taxon-name-part taxon-name-part-type="genus">Pseudamnicola</tp:taxon-name-part>
                            (<tp:taxon-name-part taxon-name-part-type="subgenus">Corrosella</tp:taxon-name-part>)
                            <tp:taxon-name-part taxon-name-part-type="species">astieri</tp:taxon-name-part>
                        <object-id xmlns:xlink="http://www.w3.org/1999/xlink" xlink:type="simple">http://species-id.net/wiki/Pseudamnicola_astieri</object-id>
								</tp:taxon-name><tp:taxon-authority>(Dupuy, 1851)</tp:taxon-authority><xref ref-type="fig" rid="F2">Figs 2</xref><xref ref-type="fig" rid="F3"/><xref ref-type="fig" rid="F4">–4</xref><tp:nomenclature-citation-list><tp:nomenclature-citation><tp:taxon-name>Hydrobia astierii</tp:taxon-name><comment> Dupuy, 1851: 556–557, pl. XXVII, fig. 12, Paris (Type loc. surroundings of Grasse, Alpes-Maritimes, France [shell description]).</comment></tp:nomenclature-citation><tp:nomenclature-citation><tp:taxon-name>Paludinella astieri</tp:taxon-name><comment> (Dupuy): <xref ref-type="bibr" rid="B25">Frauenfeld 1865</xref>: 575.</comment></tp:nomenclature-citation><tp:nomenclature-citation><tp:taxon-name>Bythinella astieri</tp:taxon-name><comment> (Dupuy): <xref ref-type="bibr" rid="B38">Locard 1882</xref>: 227; <xref ref-type="bibr" rid="B5">Bérenguier 1882</xref>: 83; <xref ref-type="bibr" rid="B39">Locard 1893</xref>: 79, fig. 81 (shell description); Berenguier 1902: 378, pl. 16 fig. 6 (1990).</comment></tp:nomenclature-citation><tp:nomenclature-citation><tp:taxon-name>Bythinella anteisensis</tp:taxon-name><comment> Bérenguier, 1882: 83, 89–90 (Type loc. Foux de Draguignant, Var, France [shell description]); <xref ref-type="bibr" rid="B6">Bérenguier 1902</xref>: 378–379 (shell description) pl. 16 fig. 7 (1990). (Synonymy: <xref ref-type="bibr" rid="B29">Girardi 2009</xref>: 56).</comment></tp:nomenclature-citation><tp:nomenclature-citation><tp:taxon-name>Bythinella berenguieri</tp:taxon-name><comment> Bourguignat in Bérenguier, 1882: 83, 99–100 (Type loc. Foux de Draguignant, Var, France [shell]); <xref ref-type="bibr" rid="B6">Bérenguier 1902</xref>: 379–380 (shell description) pl. 16 fig. 8 (1990) (Synonymy: <xref ref-type="bibr" rid="B29">Girardi 2009</xref>: 56).</comment></tp:nomenclature-citation><tp:nomenclature-citation><tp:taxon-name>Bythinella doumeti</tp:taxon-name><comment> Bourguignat in Locard, 1893: 91. (Type loc. surroundings of Nimes, Gard, France [shell description]) (Synonymy: <xref ref-type="bibr" rid="B21">Falkner et al. 2002</xref>: 81, after revision of two syntypes in the Bourguignat collection, MHNG).</comment></tp:nomenclature-citation><tp:nomenclature-citation><tp:taxon-name>Corrosella anteisensis</tp:taxon-name><comment> (Bérenguier): Boeters, 1970: 64, figs. 2, 4, 7, 9 [(shell, operculum, male and female genital systems of topotypes; Boeters could not find the syntypes)], (=<italic><tp:taxon-name>Bythinella berenguieri</tp:taxon-name></italic> Bourguignat in Bérenguier). (Synonymy: <xref ref-type="bibr" rid="B29">Girardi 2009</xref>: 56).</comment></tp:nomenclature-citation><!--PageBreak--><tp:nomenclature-citation><tp:taxon-name>Pseudamnicola (Corrosella) astierii</tp:taxon-name><comment> (Dupuy): <xref ref-type="bibr" rid="B21">Falkner et al. 2002</xref>: 29, 80-81;<xref ref-type="bibr" rid="B29">Girardi 2009</xref>: 56–61, figs. 1–3 (Var, France: Source d’Argens, Source du Pavillon, Source de la Foux à Draguignan [shell and anatomy]).</comment></tp:nomenclature-citation></tp:nomenclature-citation-list></tp:nomenclature><tp:treatment-sec sec-type="Type locality"><title>Type locality.</title><p>Surroundings of Grasse, France (Dupuy, 1851).</p></tp:treatment-sec><tp:treatment-sec sec-type="Type material"><title>Type material.</title><p><xref ref-type="bibr" rid="B8">Boeters (1970)</xref> reported the existence of one specimen with the label “<italic><tp:taxon-name>Paludinella astieri</tp:taxon-name></italic>, typus ex Dupuy” in Paladilhe’s collection at the Faculté des Sciences, Montpellier, France. We tried in vain to confirm the existence of such material at the university mentioned. Consequently, we should consider that the type specimen is presently inaccessible for study. However, some topotypes of <italic><tp:taxon-name>Corrosella anteisensis</tp:taxon-name></italic> (Bérenguier) from Foux à Draguignan, Var exist: BOE 261, 285 a-c, 291b <xref ref-type="bibr" rid="B8">Boeters (1970)</xref> and <xref ref-type="bibr" rid="B29">Girardi (2009)</xref>. This author also reported <italic><tp:taxon-name>Pseudamnicola (Corrosella) astieri</tp:taxon-name></italic> from Source d’Argens, Brue-Aurillac à Seillons, Var and the Source du Pavillon, Ruisseau Fauvery à Pontevès, Var (<xref ref-type="bibr" rid="B29">Girardi 2009</xref>).</p><fig id="F2" position="float" orientation="portrait"><label>Figure 2.</label><caption><p>Shells of <italic><tp:taxon-name>Pseudamnicola (Corrosella) astieri</tp:taxon-name></italic>. <bold>A–E</bold> Shells from Source d’Argens, Brue-Aurillac, Var, France <bold>D</bold>–<bold>E</bold> Protoconch and detail of the microsculpture from the protoconch.</p></caption><graphic xmlns:xlink="http://www.w3.org/1999/xlink" xlink:href="ZooKeys-190-055-g002.jpg" position="float" orientation="portrait" xlink:type="simple"/></fig><fig id="F3" position="float" orientation="portrait"><label>Figure 3.</label><caption><p>Operculum and radula of <italic><tp:taxon-name>Pseudamnicola (Corrosella) astieri</tp:taxon-name></italic> from Source d’Argens, Brue-Aurillac, Var, France. <bold>A</bold> Internal side of the operculum <bold>B</bold> External side of the operculum <bold>C</bold> Radula <bold>D</bold> Rows of teeth of the radula <bold>E</bold> Central tooth <bold>F</bold> Lateral, internal and external marginal teeth.</p></caption><graphic xmlns:xlink="http://www.w3.org/1999/xlink" xlink:href="ZooKeys-190-055-g003.jpg" position="float" orientation="portrait" xlink:type="simple"/></fig><fig id="F4" position="float" orientation="portrait"><label>Figure 4.</label><caption><p>Anatomy of <italic><tp:taxon-name>Pseudamnicola (Corrosella) astieri</tp:taxon-name></italic> from Source d’Argens, Brue-Aurillac, Var, France.  <bold>A, B</bold> Partial nervous system <bold>C</bold> Ctenidium and osphradium <bold>D</bold> Head of a male and penis <bold>E</bold> Prostate gland <bold>F</bold> Stomach <bold>G</bold> Female genitalia <bold>H</bold> Bursa copulatrix and seminal receptacle.</p></caption><graphic xmlns:xlink="http://www.w3.org/1999/xlink" xlink:href="ZooKeys-190-055-g004.jpg" position="float" orientation="portrait" xlink:type="simple"/></fig></tp:treatment-sec><tp:treatment-sec sec-type="Material examined"><title>Material examined.</title><p>A few specimens collected from Source d’Argens , Brue-Aurillac, Var, France after finding the type area and other localities in Alpes-Maritimes and Var practically destroyed by severe storms. A total of two females and four males have been examined for anatomical descriptions.</p></tp:treatment-sec><tp:treatment-sec sec-type="Localities"><title>Localities.</title><p>Source d’Argens, Brue-Aurillac, Var, France, <named-content xmlns:xlink="http://www.w3.org/1999/xlink" content-type="dwc:verbatimCoordinates" xlink:type="simple">43°30.24'N, 5°54.43'E</named-content>, D.D., 21 June 2010, MNCN 15.05/60025 (70° ethanol, <xref ref-type="fig" rid="F2">Figures 2</xref><xref ref-type="fig" rid="F3"/><xref ref-type="fig" rid="F4">–4</xref>) and MNCN/ADN 54949–54951 (absolute ethanol). For more localities, see <xref ref-type="bibr" rid="B29">Girardi 2009</xref>.</p></tp:treatment-sec><tp:treatment-sec sec-type="New diagnosis"><title>New diagnosis.</title><p>Shell yellowish or whitish with a body whorl occupying 2/3 shell length and a deep suture between whorls; protoconch microsculpture granulated; central radular tooth formula 7-C-7; style sac surrounded by a black pigmented intestine; elongate bursa copulatrix U-shaped; elongate seminal receptacle without duct; penis slender with a black patch of pigmentation and some folds in its middle region; nervous system brown pigmented with supraoesophageal connective about two times longer than suboesophageal.</p></tp:treatment-sec><tp:treatment-sec sec-type="Description"><title>Description.</title><p>Shellovate-conic with 4–4.75 spire whorls, height 2.5–3.5 mm (<xref ref-type="fig" rid="F2">Figure 2A–C</xref>; <xref ref-type="table" rid="T2">Table 2</xref>); periostracum yellowish or whitish; protoconch approximately 370 µm wide with 1.5 whorls and a nucleus around 150 µm long (<xref ref-type="fig" rid="F2">Figure 2D, E</xref>); protoconch microsculpture granulated, more intense on apex (<xref ref-type="fig" rid="F2">Figure 2E</xref>); body whorl about 2/3 total length; teleoconch whorls convex with a deep suture; peristome orthocline; aperture complete, oval, with an inner lip thicker than outer lip; peristome margin simple, straight (<xref ref-type="fig" rid="F2">Figure 2B</xref>).</p><table-wrap id="T2" position="float" orientation="portrait"><label>Table 2.</label><caption><p>Shell measurements (in mm) of <italic><tp:taxon-name>Pseudamnicola (Corrosella) astieri</tp:taxon-name></italic> from d’Argens spring, Seillons, France and <italic><tp:taxon-name>Pseudamnicola (Corrosella) hauffei</tp:taxon-name></italic> sp. n. from Los Nogales spring, Benafer, Castellón, Spain. Probability <italic>p</italic> values of <italic>T</italic>-test are provided for each variable, n.s. = no significant.</p></caption><table><tbody><tr><th rowspan="2" colspan="1"/><th rowspan="1" colspan="3"><italic><tp:taxon-name>Pseudamnicola (Corrosella) astieri</tp:taxon-name></italic>&lt;br/&gt; (n=11)</th><th rowspan="1" colspan="3"><italic><tp:taxon-name>Pseudamnicola (Corrosella) hauffei</tp:taxon-name></italic> sp. n.&lt;br/&gt; (n=18)</th><th rowspan="2" colspan="1">T-test&lt;br/&gt; (<italic>p</italic> values)</th></tr><tr><th rowspan="1" colspan="1"><bold>Mean&lt;br/&gt; (Max-Min)</bold></th><th rowspan="1" colspan="1"><bold>S<sub>D</sub>N</bold></th><th rowspan="1" colspan="1"><bold>CV</bold></th><th rowspan="1" colspan="1"><bold>Mean&lt;br/&gt; (Max-Min)</bold></th><th rowspan="1" colspan="1"><bold>S<sub>D</sub>N</bold></th><th rowspan="1" colspan="1"><bold>CV</bold></th></tr><tr><td rowspan="1" colspan="1">SL</td><td rowspan="1" colspan="1">3.11&lt;br/&gt; (3.56–2.58)</td><td rowspan="1" colspan="1">0.25</td><td rowspan="1" colspan="1">0.08</td><td rowspan="1" colspan="1">2.50&lt;br/&gt; (2.85–2.17)</td><td rowspan="1" colspan="1">0.18</td><td rowspan="1" colspan="1">0.07</td><td rowspan="1" colspan="1">p &lt; 0.001</td></tr><tr><td rowspan="1" colspan="1">SW</td><td rowspan="1" colspan="1">1.92&lt;br/&gt; (2.28–1.74)</td><td rowspan="1" colspan="1">0.15</td><td rowspan="1" colspan="1">0.08</td><td rowspan="1" colspan="1">1.59&lt;br/&gt; (1.78–1.44)</td><td rowspan="1" colspan="1">0.10</td><td rowspan="1" colspan="1">0.06</td><td rowspan="1" colspan="1">p &lt; 0.001</td></tr><tr><td rowspan="1" colspan="1">SL/SW</td><td rowspan="1" colspan="1">1.62&lt;br/&gt; (1.76–1.45)</td><td rowspan="1" colspan="1">0.10</td><td rowspan="1" colspan="1">0.06</td><td rowspan="1" colspan="1">1.57&lt;br/&gt; (1.73–1.46)</td><td rowspan="1" colspan="1">0.07</td><td rowspan="1" colspan="1">0.04</td><td rowspan="1" colspan="1">n.s.</td></tr><tr><td rowspan="1" colspan="1">AH</td><td rowspan="1" colspan="1">1.37&lt;br/&gt; (1.78–1.26)</td><td rowspan="1" colspan="1">0.14</td><td rowspan="1" colspan="1">0.10</td><td rowspan="1" colspan="1">1.20&lt;br/&gt; (1.36–1.04)</td><td rowspan="1" colspan="1">0.08</td><td rowspan="1" colspan="1">0.07</td><td rowspan="1" colspan="1">p &lt; 0.001</td></tr><tr><td rowspan="1" colspan="1">SL–LBW</td><td rowspan="1" colspan="1">1.10&lt;br/&gt; (1.39–0.76)</td><td rowspan="1" colspan="1">0.16</td><td rowspan="1" colspan="1">0.15</td><td rowspan="1" colspan="1">0.69&lt;br/&gt; (1.00–0.49)</td><td rowspan="1" colspan="1">0.13</td><td rowspan="1" colspan="1">0.19</td><td rowspan="1" colspan="1">p &lt; 0.001</td></tr><tr><td rowspan="1" colspan="1">WBW</td><td rowspan="1" colspan="1">1.76&lt;br/&gt; (1.89–1.59)</td><td rowspan="1" colspan="1">0.09</td><td rowspan="1" colspan="1">0.05</td><td rowspan="1" colspan="1">1.42&lt;br/&gt; (1.57–1.29)</td><td rowspan="1" colspan="1">0.07</td><td rowspan="1" colspan="1">0.05</td><td rowspan="1" colspan="1">p &lt; 0.001</td></tr><tr><td rowspan="1" colspan="1">AL</td><td rowspan="1" colspan="1">1.39&lt;br/&gt; (1.72–1.28)</td><td rowspan="1" colspan="1">0.12</td><td rowspan="1" colspan="1">0.08</td><td rowspan="1" colspan="1">1.26&lt;br/&gt; (1.41–1.11)</td><td rowspan="1" colspan="1">0.09</td><td rowspan="1" colspan="1">0.07</td><td rowspan="1" colspan="1">p &lt; 0.01</td></tr><tr><td rowspan="1" colspan="1">AW</td><td rowspan="1" colspan="1">1.01&lt;br/&gt; (1.33–0.85)</td><td rowspan="1" colspan="1">0.14</td><td rowspan="1" colspan="1">0.14</td><td rowspan="1" colspan="1">0.89&lt;br/&gt; (1.11–0.78)</td><td rowspan="1" colspan="1">0.08</td><td rowspan="1" colspan="1">0.09</td><td rowspan="1" colspan="1">p &lt; 0.01</td></tr><tr><td rowspan="1" colspan="1">WPW</td><td rowspan="1" colspan="1">1.23&lt;br/&gt; (1.33–1.11)</td><td rowspan="1" colspan="1">0.08</td><td rowspan="1" colspan="1">0.07</td><td rowspan="1" colspan="1">0.95&lt;br/&gt; (1.12–0.80)</td><td rowspan="1" colspan="1">0.08</td><td rowspan="1" colspan="1">0.08</td><td rowspan="1" colspan="1">p &lt; 0.001</td></tr><tr><td rowspan="1" colspan="1">WAW</td><td rowspan="1" colspan="1">0.19&lt;br/&gt; (0.32–0.15)</td><td rowspan="1" colspan="1">0.06</td><td rowspan="1" colspan="1">0.32</td><td rowspan="1" colspan="1">0.28&lt;br/&gt; (0.37–0.19)</td><td rowspan="1" colspan="1">0.04</td><td rowspan="1" colspan="1">0.14</td><td rowspan="1" colspan="1">p &lt; 0.001</td></tr><tr><td rowspan="1" colspan="1">NSW</td><td rowspan="1" colspan="1">4.30&lt;br/&gt; (4.75–4.00)</td><td rowspan="1" colspan="1">0.31</td><td rowspan="1" colspan="1">0.07</td><td rowspan="1" colspan="1">4.18&lt;br/&gt; (4.50–4.00)</td><td rowspan="1" colspan="1">0.21</td><td rowspan="1" colspan="1">0.05</td><td rowspan="1" colspan="1">n.s.</td></tr></tbody></table><table-wrap-foot><fn><p>SD<sub>N</sub>, Unbiased estimate for Standard Deviation, CV, Coefficient of Variation.</p></fn></table-wrap-foot></table-wrap><p>Operculum corneous, yellowish, thin, pliable, ellipsoidal, paucispiral with nucleus submarginal (<xref ref-type="fig" rid="F3">Figure 3A, B</xref>; <xref ref-type="table" rid="T3">Table 3</xref>); muscle attachment area oval, located near the nucleus.</p><table-wrap id="T3" position="float" orientation="portrait"><label>Table 3.</label><caption><p>Operculum measurements (in mm) of <italic><tp:taxon-name>Pseudamnicola (Corrosella) astieri</tp:taxon-name></italic> from d’Argens spring, Seillons, France and <italic><tp:taxon-name>Pseudamnicola (Corrosella) hauffei</tp:taxon-name></italic> sp. n. from Los Nogales spring, Benafer, Castellón, Spain.</p></caption><table><tbody><tr><th rowspan="2" colspan="1"/><th rowspan="1" colspan="3"><italic><tp:taxon-name>Pseudamnicola (Corrosella) astieri</tp:taxon-name></italic> (n=5)</th><th rowspan="1" colspan="3"><italic><tp:taxon-name>Pseudamnicola (Corrosella) hauffei</tp:taxon-name></italic> sp. n. (n=7)</th></tr><tr><th rowspan="1" colspan="1">Mean (Max-Min)</th><th rowspan="1" colspan="1">S<sub>D</sub>N</th><th rowspan="1" colspan="1">CV</th><th rowspan="1" colspan="1">Mean (Max-Min)</th><th rowspan="1" colspan="1">S<sub>D</sub>N</th><th rowspan="1" colspan="1">CV</th></tr><tr><td rowspan="1" colspan="1">OL</td><td rowspan="1" colspan="1">1.10 (1.18–0.96)</td><td rowspan="1" colspan="1">0.05</td><td rowspan="1" colspan="1">0.05</td><td rowspan="1" colspan="1">1.08 (1.18–0.96)</td><td rowspan="1" colspan="1">0.08</td><td rowspan="1" colspan="1">0.08</td></tr><tr><td rowspan="1" colspan="1">OW</td><td rowspan="1" colspan="1">0.79 (0.84–0.73)</td><td rowspan="1" colspan="1">0.04</td><td rowspan="1" colspan="1">0.05</td><td rowspan="1" colspan="1">0.74 (0.84–0.66)</td><td rowspan="1" colspan="1">0.06</td><td rowspan="1" colspan="1">0.08</td></tr><tr><td rowspan="1" colspan="1">OLWL</td><td rowspan="1" colspan="1">0.48 (0.56–0.40)</td><td rowspan="1" colspan="1">0.05</td><td rowspan="1" colspan="1">0.11</td><td rowspan="1" colspan="1">0.49 (0.63–0.36)</td><td rowspan="1" colspan="1">0.08</td><td rowspan="1" colspan="1">0.17</td></tr><tr><td rowspan="1" colspan="1">OLWW</td><td rowspan="1" colspan="1">0.34 (0.40–0.25)</td><td rowspan="1" colspan="1">0.05</td><td rowspan="1" colspan="1">0.16</td><td rowspan="1" colspan="1">0.33 (0.38–0.29)</td><td rowspan="1" colspan="1">0.03</td><td rowspan="1" colspan="1">0.09</td></tr><tr><td rowspan="1" colspan="1">NL</td><td rowspan="1" colspan="1">0.47 (0.52–0.39)</td><td rowspan="1" colspan="1">0.04</td><td rowspan="1" colspan="1">0.09</td><td rowspan="1" colspan="1">0.36 (0.44–0.26)</td><td rowspan="1" colspan="1">0.06</td><td rowspan="1" colspan="1">0.17</td></tr><tr><td rowspan="1" colspan="1">NW</td><td rowspan="1" colspan="1">0.36 (0.42–0.31)</td><td rowspan="1" colspan="1">0.04</td><td rowspan="1" colspan="1">0.12</td><td rowspan="1" colspan="1">0.29 (0.45–0.21)</td><td rowspan="1" colspan="1">0.06</td><td rowspan="1" colspan="1">0.22</td></tr></tbody></table><table-wrap-foot><fn><p>SD<sub>N</sub>, Unbiased estimate for Standard Deviation, CV, Coefficient of Variation.</p></fn></table-wrap-foot></table-wrap><p>Radula intermediate length (20% total shell length) bearing some 50 rows of teeth (<xref ref-type="fig" rid="F3">Figure 3C</xref>, <xref ref-type="table" rid="T4">Table 4</xref>); central tooth has a tongue-shaped median cusp and seven blunt lateral cusps (<xref ref-type="fig" rid="F3">Figure 3D, E</xref>); lateral teeth with three tapered cusps on each side of a long central tongue-shaped cusp; inner marginal teeth have 18 sharp cusps, shortening towards the tooth base; outer marginal teeth with 19 sharp cusps (<xref ref-type="fig" rid="F3">Figure 3D, F</xref>).<!--PageBreak--></p><table-wrap id="T4" position="float" orientation="portrait"><label>Table 4.</label><caption><p>Radula formulae and measurements (in mm) of three radulae of <italic><tp:taxon-name>Pseudamnicola (Corrosella) astieri</tp:taxon-name></italic> from d’Argens spring, Seillons, France and three of <italic><tp:taxon-name>Pseudamnicola (Corrosella) hauffei</tp:taxon-name></italic> sp. n. from Los Nogales spring, Benafer, Castellón, Spain.</p></caption><table><tbody><tr><th rowspan="1" colspan="1"/><th rowspan="1" colspan="1"><italic><tp:taxon-name>Pseudamnicola (Corrosella) astieri</tp:taxon-name></italic></th><th rowspan="1" colspan="1"><italic><tp:taxon-name>Pseudamnicola (Corrosella) hauffei</tp:taxon-name></italic> sp. n.</th></tr><tr><td rowspan="1" colspan="1">Central teeth</td><td rowspan="1" colspan="1">7+C+7/1–1</td><td rowspan="1" colspan="1">5+C+5/1–1</td></tr><tr><td rowspan="1" colspan="1">Central teeth width</td><td rowspan="1" colspan="1">~ 20 µm</td><td rowspan="1" colspan="1">~ 15 µm</td></tr><tr><td rowspan="1" colspan="1">Lateral teeth</td><td rowspan="1" colspan="1">3–C–3</td><td rowspan="1" colspan="1">3–C–3</td></tr><tr><td rowspan="1" colspan="1">Inner marginal teeth </td><td rowspan="1" colspan="1">≥ 18 cusps</td><td rowspan="1" colspan="1">≥ 15 cusps</td></tr><tr><td rowspan="1" colspan="1">Outer marginal teeth </td><td rowspan="1" colspan="1">≥ 19 cusps</td><td rowspan="1" colspan="1">≥ 19 cusps</td></tr><tr><td rowspan="1" colspan="1">Radula length</td><td rowspan="1" colspan="1">~ 700 µm</td><td rowspan="1" colspan="1">~ 600 µm</td></tr><tr><td rowspan="1" colspan="1">Radula width</td><td rowspan="1" colspan="1">~ 90 µm </td><td rowspan="1" colspan="1">~ 95 µm</td></tr><tr><td rowspan="1" colspan="1">Number of rows</td><td rowspan="1" colspan="1">~ 55</td><td rowspan="1" colspan="1">~ 50</td></tr></tbody></table></table-wrap><p><italic>Pigmentation and anatomy</italic>: Head dark brown pigmented from snout to neck (<xref ref-type="fig" rid="F4">Figure 4D</xref>); pigmentation clearer on neck; tentacles also brown pigmented except for a narrow band on these and on ocular lobes; snout long as wide, with medial lobation; foot intermediate length and pigmented in dorsal region. Ctenidium in middle region of pallial cavity filling ca. 70% of its length with 17–18 gill filaments; osphradium intermediate width under central gill filaments (<xref ref-type="fig" rid="F4">Figure 4C</xref>, <xref ref-type="table" rid="T5">Table 5</xref>). Stomach slightly longer than wide with a small posterior caecum; style sac shorter than stomach and surrounded by intestine black pigmented (<xref ref-type="fig" rid="F4">Figure 4F</xref>, <xref ref-type="table" rid="T5">Table 5</xref>).</p><table-wrap id="T5" position="float" orientation="portrait"><label>Table 5.</label><caption><p>Ctenidium, osphradium and digestive system measurements (in mm) of <italic><tp:taxon-name>Pseudamnicola (Corrosella) astieri</tp:taxon-name></italic> from d’Argens spring, Seillons, France and <italic><tp:taxon-name>Pseudamnicola (Corrosella) hauffei</tp:taxon-name></italic> sp. n. from Los Nogales spring, Benafer, Castellón, Spain.</p></caption><table><tbody><tr><th rowspan="2" colspan="1"/><th rowspan="1" colspan="3"><italic><tp:taxon-name>Pseudamnicola (Corrosella) astieri</tp:taxon-name></italic> &lt;br/&gt; (n=5)</th><th rowspan="1" colspan="3"><italic><tp:taxon-name>Pseudamnicola (Corrosella) hauffei</tp:taxon-name></italic> sp. n.&lt;br/&gt; (n=7)</th></tr><tr><th rowspan="1" colspan="1"><bold>Mean&lt;br/&gt; (Max-Min)</bold></th><th rowspan="1" colspan="1"><bold>S<sub>D</sub>N</bold></th><th rowspan="1" colspan="1"><bold>CV</bold></th><th rowspan="1" colspan="1"><bold>Mean&lt;br/&gt; (Max-Min)</bold></th><th rowspan="1" colspan="1"><bold>S<sub>D</sub>N</bold></th><th rowspan="1" colspan="1"><bold>CV</bold></th></tr><tr><td rowspan="1" colspan="1">Ct L</td><td rowspan="1" colspan="1">1.06&lt;br/&gt; (1.25–0.90)</td><td rowspan="1" colspan="1">0.15</td><td rowspan="1" colspan="1">0.14</td><td rowspan="1" colspan="1">1.11&lt;br/&gt; (1.27–0.92)</td><td rowspan="1" colspan="1">0.16</td><td rowspan="1" colspan="1">0.14</td></tr><tr><td rowspan="1" colspan="1">Os L</td><td rowspan="1" colspan="1">0.32&lt;br/&gt; (0.43–0.20)</td><td rowspan="1" colspan="1">0.09</td><td rowspan="1" colspan="1">0.27</td><td rowspan="1" colspan="1">0.33&lt;br/&gt; (0.45–0.24)</td><td rowspan="1" colspan="1">0.07</td><td rowspan="1" colspan="1">0.22</td></tr><tr><td rowspan="1" colspan="1">Os W</td><td rowspan="1" colspan="1">0.13&lt;br/&gt; (0.15–0.11)</td><td rowspan="1" colspan="1">0.02</td><td rowspan="1" colspan="1">0.16</td><td rowspan="1" colspan="1">0.21&lt;br/&gt; (0.25–0.15)</td><td rowspan="1" colspan="1">0.03</td><td rowspan="1" colspan="1">0.15</td></tr><tr><td rowspan="1" colspan="1">Ss L</td><td rowspan="1" colspan="1">0.59&lt;br/&gt; (0.67–0.50)</td><td rowspan="1" colspan="1">0.06</td><td rowspan="1" colspan="1">0.11</td><td rowspan="1" colspan="1">0.62&lt;br/&gt; (0.66–0.58)</td><td rowspan="1" colspan="1">0.03</td><td rowspan="1" colspan="1">0.05</td></tr><tr><td rowspan="1" colspan="1">Ss W</td><td rowspan="1" colspan="1">0.35&lt;br/&gt; (0.37–0.31)</td><td rowspan="1" colspan="1">0.02</td><td rowspan="1" colspan="1">0.06</td><td rowspan="1" colspan="1">0.37&lt;br/&gt; (0.41–0.33)</td><td rowspan="1" colspan="1">0.03</td><td rowspan="1" colspan="1">0.08</td></tr><tr><td rowspan="1" colspan="1">St L</td><td rowspan="1" colspan="1">0.71&lt;br/&gt; (0.74–0.66)</td><td rowspan="1" colspan="1">0.04</td><td rowspan="1" colspan="1">0.06</td><td rowspan="1" colspan="1">0.73&lt;br/&gt; (0.84–0.66)</td><td rowspan="1" colspan="1">0.06</td><td rowspan="1" colspan="1">0.09</td></tr><tr><td rowspan="1" colspan="1">St W</td><td rowspan="1" colspan="1">0.61&lt;br/&gt; (0.67–0.56)</td><td rowspan="1" colspan="1">0.04</td><td rowspan="1" colspan="1">0.07</td><td rowspan="1" colspan="1">0.69&lt;br/&gt; (0.78–0.61)</td><td rowspan="1" colspan="1">0.06</td><td rowspan="1" colspan="1">0.09</td></tr></tbody></table><table-wrap-foot><fn><p>SD<sub>N</sub>, Unbiased estimate for Standard Deviation, CV, Coefficient of Variation.</p></fn></table-wrap-foot></table-wrap><p>Female genitalia with a slender pallial oviduct (<xref ref-type="fig" rid="F4">Figure 4G</xref>; <xref ref-type="table" rid="T6">Table 6</xref>); capsule gland longer than albumen gland and consisting of two regions, the posterior one being more transparent; elongate bursa copulatrix, long, folded and U-shaped with a duct about 70% of bursa length; renal oviduct straight and less pigmented from the insertion point of the bursal duct to where it begins to fold and black pigmented making one or two loops; elongate seminal receptacle without duct (<xref ref-type="fig" rid="F4">Figure 4H</xref>) joining renal oviduct just before the point where the bursal duct joins the renal oviduct.</p><table-wrap id="T6" position="float" orientation="portrait"><label>Table 6.</label><caption><p>Female and male genitalia measurements (in mm) of two females and four males of <italic><tp:taxon-name>Pseudamnicola (Corrosella) astieri</tp:taxon-name></italic> from d’Argens spring, Seillons, France and four females and four males of <italic><tp:taxon-name>Pseudamnicola (Corrosella) hauffei</tp:taxon-name></italic> sp. n. from Los Nogales spring, Benafer, Castellón, Spain.</p></caption><table><tbody><tr><th rowspan="2" colspan="1"/><th rowspan="1" colspan="3"><italic><tp:taxon-name>Pseudamnicola (Corrosella) astieri</tp:taxon-name></italic></th><th rowspan="1" colspan="3"><italic><tp:taxon-name>Pseudamnicola (Corrosella) hauffei</tp:taxon-name></italic> sp. n.</th></tr><tr><th rowspan="1" colspan="1"><bold>Mean&lt;br/&gt; (Max-Min)</bold></th><th rowspan="1" colspan="1"><bold>S<sub>D</sub>N</bold></th><th rowspan="1" colspan="1"><bold>CV</bold></th><th rowspan="1" colspan="1"><bold>Mean&lt;br/&gt; (Max-Min)</bold></th><th rowspan="1" colspan="1"><bold>S<sub>D</sub>N</bold></th><th rowspan="1" colspan="1"><bold>CV</bold></th></tr><tr><td rowspan="1" colspan="1">Po L </td><td rowspan="1" colspan="1">2.22&lt;br/&gt; (2.35–2.08)</td><td rowspan="1" colspan="1">0.24</td><td rowspan="1" colspan="1">0.11</td><td rowspan="1" colspan="1">2.04&lt;br/&gt; (2.32–1.75)</td><td rowspan="1" colspan="1">0.26</td><td rowspan="1" colspan="1">0.13</td></tr><tr><td rowspan="1" colspan="1">Po W </td><td rowspan="1" colspan="1">0.58&lt;br/&gt; (0.59–0.56)</td><td rowspan="1" colspan="1">0.03</td><td rowspan="1" colspan="1">0.04</td><td rowspan="1" colspan="1">0.45&lt;br/&gt; (0.49–0.41)</td><td rowspan="1" colspan="1">0.04</td><td rowspan="1" colspan="1">0.10</td></tr><tr><td rowspan="1" colspan="1">Ag. L </td><td rowspan="1" colspan="1">0.95&lt;br/&gt; (1.04–0.84)</td><td rowspan="1" colspan="1">0.18</td><td rowspan="1" colspan="1">0.18</td><td rowspan="1" colspan="1">0.81&lt;br/&gt; (1.00–0.71)</td><td rowspan="1" colspan="1">0.14</td><td rowspan="1" colspan="1">0.17</td></tr><tr><td rowspan="1" colspan="1">Cg. L </td><td rowspan="1" colspan="1">1.01&lt;br/&gt; (1.11–0.91)</td><td rowspan="1" colspan="1">0.18</td><td rowspan="1" colspan="1">0.17</td><td rowspan="1" colspan="1">1.00&lt;br/&gt; (1.11–0.93)</td><td rowspan="1" colspan="1">0.09</td><td rowspan="1" colspan="1">0.09</td></tr><tr><td rowspan="1" colspan="1">SR1 L</td><td rowspan="1" colspan="1">0.14&lt;br/&gt; (0.15–0.14)</td><td rowspan="1" colspan="1">0.01</td><td rowspan="1" colspan="1">0.09</td><td rowspan="1" colspan="1">0.18&lt;br/&gt; (0.22–0.15)</td><td rowspan="1" colspan="1">0.03</td><td rowspan="1" colspan="1">0.18</td></tr><tr><td rowspan="1" colspan="1">BC L</td><td rowspan="1" colspan="1">1.24&lt;br/&gt; (1.32–1.15)</td><td rowspan="1" colspan="1">0.15</td><td rowspan="1" colspan="1">0.12</td><td rowspan="1" colspan="1">1.37&lt;br/&gt; (1.56–0.95)</td><td rowspan="1" colspan="1">0.30</td><td rowspan="1" colspan="1">0.22</td></tr><tr><td rowspan="1" colspan="1">BC W</td><td rowspan="1" colspan="1">0.30&lt;br/&gt; (0.35–0.25)</td><td rowspan="1" colspan="1">0.09</td><td rowspan="1" colspan="1">0.29</td><td rowspan="1" colspan="1">0.31&lt;br/&gt; (0.36–0.25)</td><td rowspan="1" colspan="1">0.05</td><td rowspan="1" colspan="1">0.18</td></tr><tr><td rowspan="1" colspan="1">dBC L</td><td rowspan="1" colspan="1">0.60&lt;br/&gt; (0.75–0.65)</td><td rowspan="1" colspan="1">0.09</td><td rowspan="1" colspan="1">0.15</td><td rowspan="1" colspan="1">0.62&lt;br/&gt; (0.72–0.46)</td><td rowspan="1" colspan="1">0.13</td><td rowspan="1" colspan="1">0.21</td></tr><tr><td rowspan="1" colspan="1">Pr L</td><td rowspan="1" colspan="1">1.67&lt;br/&gt; (1.86–1.55)</td><td rowspan="1" colspan="1">0.14</td><td rowspan="1" colspan="1">0.08</td><td rowspan="1" colspan="1">1.37&lt;br/&gt; (1.46–1.26)</td><td rowspan="1" colspan="1">0.09</td><td rowspan="1" colspan="1">0.06</td></tr><tr><td rowspan="1" colspan="1">Pr W</td><td rowspan="1" colspan="1">0.58&lt;br/&gt; (0.69–0.52)</td><td rowspan="1" colspan="1">0.09</td><td rowspan="1" colspan="1">0.15</td><td rowspan="1" colspan="1">0.45&lt;br/&gt; (0.51–0.41)</td><td rowspan="1" colspan="1">0.05</td><td rowspan="1" colspan="1">0.12</td></tr><tr><td rowspan="1" colspan="1">P L</td><td rowspan="1" colspan="1">1.26&lt;br/&gt; (1.35–1.15)</td><td rowspan="1" colspan="1">0.09</td><td rowspan="1" colspan="1">0.07</td><td rowspan="1" colspan="1">1.28&lt;br/&gt; (1.60–1.12)</td><td rowspan="1" colspan="1">0.24</td><td rowspan="1" colspan="1">0.19</td></tr><tr><td rowspan="1" colspan="1">P W</td><td rowspan="1" colspan="1">0.37&lt;br/&gt; (0.40–0.33)</td><td rowspan="1" colspan="1">0.03</td><td rowspan="1" colspan="1">0.09</td><td rowspan="1" colspan="1">0.66&lt;br/&gt; (0.75–0.50)</td><td rowspan="1" colspan="1">0.12</td><td rowspan="1" colspan="1">0.18</td></tr><tr><td rowspan="1" colspan="1">PL/Head length</td><td rowspan="1" colspan="1">1.02&lt;br/&gt; (1.16–0.86)</td><td rowspan="1" colspan="1">0.16</td><td rowspan="1" colspan="1">0.16</td><td rowspan="1" colspan="1">0.91&lt;br/&gt; (1.07–0.82)</td><td rowspan="1" colspan="1">0.15</td><td rowspan="1" colspan="1">0.17</td></tr></tbody></table><table-wrap-foot><fn><p>SD<sub>N</sub>, Unbiased estimate for Standard Deviation, CV, Coefficient of Variation.</p></fn></table-wrap-foot></table-wrap><p><!--PageBreak-->Male genitalia bear a bean-shaped prostate gland about three times longer than wide (<xref ref-type="fig" rid="F4">Figure 4E</xref>, <xref ref-type="table" rid="T6">Table 6</xref>); penis long, slender, with a black patch of pigmentation and some folds in its middle region; attachment area behind right eye (<xref ref-type="fig" rid="F4">Figure 4D</xref>); penial duct scarcely visible running straight close to the outer penis margin.<!--PageBreak--><!--PageBreak--></p><p>Nervous system brown pigmented, consisting of disperse points of pigmentation; cerebral ganglia equal in size; supraoesophageal connective more than two times longer than suboesophageal (<xref ref-type="fig" rid="F4">Figure 4A, B</xref>; <xref ref-type="table" rid="T7">Table 7</xref>). Mean RPG ratio 0.42 (moderately concentrated).</p><table-wrap id="T7" position="float" orientation="portrait"><label>Table 7.</label><caption><p>Nervous system measurements (in mm) of <italic><tp:taxon-name>Pseudamnicola (Corrosella) astieri</tp:taxon-name></italic> from d’Argens spring, Seillons, France and <italic><tp:taxon-name>Pseudamnicola (Corrosella) hauffei</tp:taxon-name></italic> sp. n. from Los Nogales spring, Benafer, Castellón, Spain.</p></caption><table><tbody><tr><th rowspan="2" colspan="1"/><th rowspan="1" colspan="3"><italic><tp:taxon-name>Pseudamnicola (Corrosella) astieri</tp:taxon-name></italic>&lt;br/&gt; (n=5)</th><th rowspan="1" colspan="3"><italic><tp:taxon-name>Pseudamnicola (Corrosella) hauffei</tp:taxon-name></italic> sp. n.&lt;br/&gt; (n=5)</th></tr><tr><th rowspan="1" colspan="1"><bold>Mean&lt;br/&gt; (Max-Min)</bold></th><th rowspan="1" colspan="1"><bold>S<sub>D</sub>N</bold></th><th rowspan="1" colspan="1"><bold>CV</bold></th><th rowspan="1" colspan="1"><bold>Mean&lt;br/&gt; (Max-Min)</bold></th><th rowspan="1" colspan="1"><bold>S<sub>D</sub>N</bold></th><th rowspan="1" colspan="1"><bold>CV</bold></th></tr><tr><td rowspan="1" colspan="1">LRCG </td><td rowspan="1" colspan="1">0.22&lt;br/&gt; (0.24–0.20)  </td><td rowspan="1" colspan="1">0.02</td><td rowspan="1" colspan="1">0.10</td><td rowspan="1" colspan="1">0.21&lt;br/&gt; (0.23–0.18)  </td><td rowspan="1" colspan="1">0.02</td><td rowspan="1" colspan="1">0.10</td></tr><tr><td rowspan="1" colspan="1">LLCG </td><td rowspan="1" colspan="1">0.22&lt;br/&gt; (0.25–0.18)</td><td rowspan="1" colspan="1">0.03</td><td rowspan="1" colspan="1">0.15</td><td rowspan="1" colspan="1">0.22&lt;br/&gt; (0.24–0.19)</td><td rowspan="1" colspan="1">0.02</td><td rowspan="1" colspan="1">0.10</td></tr><tr><td rowspan="1" colspan="1">LCC</td><td rowspan="1" colspan="1">0.11&lt;br/&gt; (0.12–0.07)</td><td rowspan="1" colspan="1">0.02</td><td rowspan="1" colspan="1">0.19</td><td rowspan="1" colspan="1">0.15&lt;br/&gt; (0.19–0.12)</td><td rowspan="1" colspan="1">0.02</td><td rowspan="1" colspan="1">0.14</td></tr><tr><td rowspan="1" colspan="1">LRPG </td><td rowspan="1" colspan="1">0.13&lt;br/&gt; (0.18–0.10)</td><td rowspan="1" colspan="1">0.03</td><td rowspan="1" colspan="1">0.25</td><td rowspan="1" colspan="1">0.15&lt;br/&gt; (0.16–0.12)</td><td rowspan="1" colspan="1">0.02</td><td rowspan="1" colspan="1">0.14</td></tr><tr><td rowspan="1" colspan="1">LLPG</td><td rowspan="1" colspan="1">0.17&lt;br/&gt; (0.20–0.13)</td><td rowspan="1" colspan="1">0.03</td><td rowspan="1" colspan="1">0.19</td><td rowspan="1" colspan="1">0.23&lt;br/&gt; (0.28–0.20)</td><td rowspan="1" colspan="1">0.03</td><td rowspan="1" colspan="1">0.14</td></tr><tr><td rowspan="1" colspan="1">LsupG</td><td rowspan="1" colspan="1">0.14&lt;br/&gt; (0.17–0.11)</td><td rowspan="1" colspan="1">0.03</td><td rowspan="1" colspan="1">0.23</td><td rowspan="1" colspan="1">0.12&lt;br/&gt; (0.15–0.10)</td><td rowspan="1" colspan="1">0.02</td><td rowspan="1" colspan="1">0.18</td></tr><tr><td rowspan="1" colspan="1">LsubG</td><td rowspan="1" colspan="1">0.11&lt;br/&gt; (0.13–0.09)</td><td rowspan="1" colspan="1">0.01</td><td rowspan="1" colspan="1">0.10</td><td rowspan="1" colspan="1">0.12&lt;br/&gt; (0.14–0.09)</td><td rowspan="1" colspan="1">0.02</td><td rowspan="1" colspan="1">0.18</td></tr><tr><td rowspan="1" colspan="1">LPsupC</td><td rowspan="1" colspan="1">0.18&lt;br/&gt; (0.24–0.11)</td><td rowspan="1" colspan="1">0.05</td><td rowspan="1" colspan="1">0.30</td><td rowspan="1" colspan="1">0.29&lt;br/&gt; (0.39–0.21)</td><td rowspan="1" colspan="1">0.07</td><td rowspan="1" colspan="1">0.26</td></tr><tr><td rowspan="1" colspan="1">LPsubC</td><td rowspan="1" colspan="1">0.07&lt;br/&gt; (0.09–0.06)</td><td rowspan="1" colspan="1">0.01</td><td rowspan="1" colspan="1">0.15</td><td rowspan="1" colspan="1">0.10&lt;br/&gt; (0.13–0.05)</td><td rowspan="1" colspan="1">0.03</td><td rowspan="1" colspan="1">0.32</td></tr><tr><td rowspan="1" colspan="1">RPG</td><td rowspan="1" colspan="1">0.40&lt;br/&gt; (0.49–0.38)</td><td rowspan="1" colspan="1">0.05</td><td rowspan="1" colspan="1">0.13</td><td rowspan="1" colspan="1">0.51&lt;br/&gt; (0.58–0.46)</td><td rowspan="1" colspan="1">0.05</td><td rowspan="1" colspan="1">0.10</td></tr></tbody></table><table-wrap-foot><fn><p>SD<sub>N</sub>, Unbiased estimate for Standard Deviation, CV, Coefficient of Variation.</p></fn></table-wrap-foot></table-wrap></tp:treatment-sec><tp:treatment-sec sec-type="Remarks"><title>Remarks.</title><p>The only available information on the anatomy of this species in the literature corresponded to populations from Foux à Draguignan (figure 2, 4, 7, 9 in <xref ref-type="bibr" rid="B8">Boeters 1970</xref> and figure 2 by M. Bodon in <xref ref-type="bibr" rid="B29">Girardi 2009</xref>) and Source du Fauvery in Pontevès (figure 1 by M. Bodon in <xref ref-type="bibr" rid="B29">Girardi 2009</xref>). The specimens examined from Source d’Argens (Brue-Aurillac) are similar in shell and gastric complex shapes to specimens from Source du Fauvery though they more resemble specimens from the Foux à Draguignan in terms of pallial oviduct shape and number of gill filaments. However, other important diagnostic characters such as the shape of the penis and bursa copulatrix as well as seminal receptacle shape and its position on the renal oviduct are similar in the three populations. Based on these comparisons we conclude that specimens of the three localities belong to the same taxonomic unit with some inter-population variability shown.</p><p><!--PageBreak-->Comparingshell sizes among the <italic><tp:taxon-name>Pseudamnicola (Corrosella)</tp:taxon-name></italic> species from the northern half of Iberian Peninsula, the shells of <italic><tp:taxon-name>Pseudamnicola (Corrosella) astieri</tp:taxon-name></italic> are larger (2.5–3.5 mm) than those of <italic><tp:taxon-name>Pseudamnicola (Corrosella) hauffei</tp:taxon-name></italic> sp. n. (2.20–2.90 mm) (see statistically significant differences in shell measurements in <xref ref-type="table" rid="T2">Table 2</xref>) and <italic><tp:taxon-name>Pseudamnicola (Corrosella) hinzi</tp:taxon-name></italic> <xref ref-type="bibr" rid="B11">Boeters, 1986</xref> (2.2–2.7 mm, <xref ref-type="bibr" rid="B11">Boeters 1986</xref>) yet similar in size to those of <italic><tp:taxon-name>Pseudamnicola (Corrosella) navasiana</tp:taxon-name></italic> (Fagot, 1907) (3.0–3.5 mm, <xref ref-type="bibr" rid="B12">Boeters 1988</xref>). The only two shell variables resulting no significant between <italic><tp:taxon-name>Pseudamnicola (Corrosella) astieri</tp:taxon-name></italic> and <italic><tp:taxon-name>Pseudamnicola (Corrosella) hauffei</tp:taxon-name></italic> sp. n. were the rate SL/SW and NSW. That means that both species share the same ovate-conic shape and around 4 spire whorls, which are common characteristics among all <italic><tp:taxon-name>Pseudamnicola (Corrosella)</tp:taxon-name></italic> species. Anatomically, <italic><tp:taxon-name>Pseudamnicola (Corrosella) astieri</tp:taxon-name></italic> bears a similar or higher number of gill filaments (about 17–18) than <!--PageBreak--><italic><tp:taxon-name>Pseudamnicola (Corrosella) hinzi</tp:taxon-name></italic> (16–17, <xref ref-type="bibr" rid="B11">Boeters 1986</xref>), <italic><tp:taxon-name>Pseudamnicola (Corrosella) navasiana</tp:taxon-name></italic> (15–16, <xref ref-type="bibr" rid="B12">Boeters 1988</xref>) and <italic><tp:taxon-name>Pseudamnicola (Corrosella) hauffei</tp:taxon-name></italic> sp. n. (about 15). The penis in <italic><tp:taxon-name>Pseudamnicola (Corrosella) astieri</tp:taxon-name></italic> is narrower and more slender than in <italic><tp:taxon-name>Pseudamnicola (Corrosella) hauffei</tp:taxon-name></italic> sp. n. and <italic><tp:taxon-name>Pseudamnicola (Corrosella) navasiana</tp:taxon-name></italic>, although it is wider and longer than in <italic><tp:taxon-name>Pseudamnicola (Corrosella) hinzi</tp:taxon-name></italic>. The copulatory organ is pigmented in its distal region in all four species, but the pigmentation patch is larger in <italic><tp:taxon-name>Pseudamnicola (Corrosella) astieri</tp:taxon-name></italic>. Although the bursa copulatrix is usually elongate or pyriform shaped among (<italic><tp:taxon-name>Pseudamnicola</tp:taxon-name></italic>) <italic><tp:taxon-name>Corrosella</tp:taxon-name></italic> species, it is U-shaped and folded in <italic><tp:taxon-name>Pseudamnicola (Corrosella) astieri</tp:taxon-name></italic> whereas it is J-shaped in <italic><tp:taxon-name>Pseudamnicola (Corrosella) hauffei</tp:taxon-name></italic> sp. n., <italic><tp:taxon-name>Pseudamnicola (Corrosella) hinzi</tp:taxon-name></italic> and <italic><tp:taxon-name>Pseudamnicola (Corrosella) navasiana</tp:taxon-name></italic>. A small seminal receptacle (around 0.15 mm) is a character common to all four species.</p></tp:treatment-sec><ref-list><ref id="B25"><mixed-citation xmlns:xlink="http://www.w3.org/1999/xlink" xlink:type="simple"><person-group><name name-style="western"><surname>Frauenfeld</surname><given-names>GR</given-names></name></person-group> (<year>1865</year>)<source> Verzeichniss der Namen der fossilen und lebenden Arten der Gattung <italic>Paludina</italic> (Lam.) nebst jenen der näckststehendeu und Eiureihung derselben in die verschiedenen neueren Gattungen. Verhandlungen der Zoologisch-Botanischen Gesellschaft in Wien XIV: 562–672.</source></mixed-citation></ref><ref id="B38"><mixed-citation xmlns:xlink="http://www.w3.org/1999/xlink" xlink:type="simple"><person-group><name name-style="western"><surname>Locard</surname><given-names>A</given-names></name></person-group> (<year>1882</year>)<source> Catalogue general mollusques vivants de France: Mollusques terrestres, des eaux douces et des eaux salmastres.</source><publisher-name>H. Georg</publisher-name>, <publisher-loc>Lyon</publisher-loc>, <lpage>462</lpage> pp.doi: <ext-link ext-link-type="uri" xlink:href="http://dx.doi.org/10.5962/bhl.title.10669" xlink:type="simple">10.5962/bhl.title.10669</ext-link></mixed-citation></ref><ref id="B5"><mixed-citation xmlns:xlink="http://www.w3.org/1999/xlink" xlink:type="simple"><person-group><name name-style="western"><surname>Bérenguier</surname><given-names>P</given-names></name></person-group> (<year>1882</year>)<source><italic>Essai sur la faune malacologique du departement de Var</italic>.</source><publisher-name>Société d’études scientifiques et archéologiques de Draguignan</publisher-name>, <publisher-loc>France</publisher-loc>, <lpage>131</lpage> pp.</mixed-citation></ref><ref id="B39"><mixed-citation xmlns:xlink="http://www.w3.org/1999/xlink" xlink:type="simple"><person-group><name name-style="western"><surname>Locard</surname><given-names>A.</given-names></name></person-group> (<year>1893</year>)<source> Les coquilles des eaux douces et saumâtres de France.</source><publisher-name>B Baillière</publisher-name>, <publisher-loc>Paris</publisher-loc>, <lpage>327</lpage> pp.</mixed-citation></ref><ref id="B6"><mixed-citation xmlns:xlink="http://www.w3.org/1999/xlink" xlink:type="simple"><person-group><name name-style="western"><surname>Bérenguier</surname><given-names>P</given-names></name></person-group> (<year>1902</year>)<source> Malacographie du Département du Var.</source><publisher-name>C. et A. Latil</publisher-name>, <publisher-loc>Draguignan</publisher-loc>, <lpage>540</lpage> pp.</mixed-citation></ref><ref id="B29"><mixed-citation xmlns:xlink="http://www.w3.org/1999/xlink" xlink:type="simple"><person-group><name name-style="western"><surname>Girardi</surname><given-names>H</given-names></name></person-group> (<year>2009</year>)<article-title> <italic>Pseudamnicola (Corrosella) astierii</italic> (Dupuy, 1851), dans les eaux de Var, France (Mollusca: Caenogastropoda: Hydrobiidae).</article-title><source>Documents malacologiques </source><volume>3</volume>: <fpage>56</fpage>-<lpage>61</lpage>.</mixed-citation></ref><ref id="B21"><mixed-citation xmlns:xlink="http://www.w3.org/1999/xlink" xlink:type="simple"><person-group><name name-style="western"><surname>Falkner</surname><given-names>G</given-names></name><name name-style="western"><surname>Ripken</surname><given-names>ThEJ</given-names></name><name name-style="western"><surname>Falkner</surname><given-names>M</given-names></name></person-group> (<year>2002</year>)<source> Mollusques continentaux de France. Liste de Reférénce annotée et bibliographie. Patrimoines Naturels 52, 350 pp.</source></mixed-citation></ref><ref id="B8"><mixed-citation xmlns:xlink="http://www.w3.org/1999/xlink" xlink:type="simple"><person-group><name name-style="western"><surname>Boeters</surname><given-names>HD</given-names></name></person-group> (<year>1970</year>)<article-title> <italic>Corrosella</italic> n. gen. (Prosobranchia: Hydrobiidae).</article-title><source>Journal de Conchiliologie </source><volume>108</volume> (<issue>3</issue>): <fpage>63</fpage>-<lpage>69</lpage>.</mixed-citation></ref><ref id="B11"><mixed-citation xmlns:xlink="http://www.w3.org/1999/xlink" xlink:type="simple"><person-group><name name-style="western"><surname>Boeters,</surname><given-names>HD</given-names></name></person-group> (<year>1986</year>)<article-title> Unbekannte westeuropäische Prosobranchia, 7.</article-title><source>Heldia </source><volume>1</volume> (<issue>4</issue>): <fpage>125</fpage>-<lpage>128</lpage>.</mixed-citation></ref><ref id="B12"><mixed-citation xmlns:xlink="http://www.w3.org/1999/xlink" xlink:type="simple"><person-group><name name-style="western"><surname>Boeters</surname><given-names>HD</given-names></name></person-group> (<year>1988</year>)<source> Moitessieriidae und Hydrobiidae in Spanien und Portugal. Archiv für Molluskenkunde 118(4/6): 181–261.</source></mixed-citation></ref></ref-list></tp:taxon-treatment>
