# Supplementary material for: Morphological and molecular evidence for cryptic species of springsnails [genus Pseudamnicola ( Corrosella) (Mollusca, Caenogastropoda, Hydrobiidae)]
Source: Zookeys. 2012 May 4;(190):55–79. doi: 10.3897/zookeys.190.2555 (PMC3349067; doi:10.3897/zookeys.190.2555)
Supplement: XML Treatment for Pseudamnicola (Corrosella) hauffei [file zookeys.190.2555-treatment2.xml]

<!DOCTYPE tp:taxon-treatment
  PUBLIC "-//TaxonX//DTD Taxonomic Treatment Publishing DTD v0 20100105//EN" "tax-treatment-NSO.dtd">
<tp:taxon-treatment xmlns:tp="http://www.plazi.org/taxpub"><tp:treatment-meta><mixed-citation publication-type="journal"><person-group><name><surname>Delicado</surname><given-names>Diana</given-names></name><name><surname>Ramos</surname><given-names>Marian A.</given-names></name></person-group><article-title>Morphological and molecular evidence for cryptic species of springsnails [genus 
                    <italic>Pseudamnicola</italic> (
                    <italic>Corrosella</italic>) (Mollusca, Caenogastropoda, Hydrobiidae)]
                </article-title><source>Zookeys</source><day>4</day><month>5</month><year>2012</year><volume>2012</volume><issue>190</issue><fpage>55</fpage><lpage>79</lpage><pub-id pub-id-type="doi">10.3897/zookeys.190.2555</pub-id></mixed-citation></tp:treatment-meta><tp:nomenclature><tp:taxon-name>
                            <tp:taxon-name-part taxon-name-part-type="genus">Pseudamnicola</tp:taxon-name-part>
                            (<tp:taxon-name-part taxon-name-part-type="subgenus">Corrosella</tp:taxon-name-part>)
                            <tp:taxon-name-part taxon-name-part-type="species">hauffei</tp:taxon-name-part>
                        <object-id xmlns:xlink="http://www.w3.org/1999/xlink" xlink:type="simple">urn:lsid:zoobank.org:act:4DC6D03C-09B8-4E52-924C-39D6B01BBF42</object-id>
								<object-id xmlns:xlink="http://www.w3.org/1999/xlink" xlink:type="simple">http://species-id.net/wiki/Pseudamnicola_hauffei</object-id>
								</tp:taxon-name><tp:taxon-status xmlns:xlink="http://www.w3.org/1999/xlink" xlink:type="simple">sp. n.</tp:taxon-status></tp:nomenclature><tp:treatment-sec sec-type="Type locality"><title>Type locality.</title><p>Los Nogales spring, Benafer, Castellón, Spain, <named-content xmlns:xlink="http://www.w3.org/1999/xlink" content-type="dwc:verbatimCoordinates" xlink:type="simple">30°55.80'N, 0°34.34'W</named-content>.</p></tp:treatment-sec><tp:treatment-sec sec-type="Type material"><title>Type material.</title><p>Holotype MNCN 15.05/60026a (SEM preparation, <xref ref-type="fig" rid="F5">Figure 5A</xref>) and paratypes (<xref ref-type="fig" rid="F5">Figures 5D–G</xref>, <xref ref-type="fig" rid="F6">6</xref>, <xref ref-type="fig" rid="F7">7</xref>) MNCN 15.05/60026b (SEM preparation, <xref ref-type="fig" rid="F5">Figures 5D–G</xref>, <xref ref-type="fig" rid="F6">6</xref>, and 70° ethanol, <xref ref-type="fig" rid="F7">Figure 7</xref>) and MNCN/ADN 54952–54969 (frozen material and 70° ethanol), D.D. &amp; C.N., 19 March 2009; MNCN 15.05/60027 (70° ethanol), 26 May 1998, B.A.</p><fig id="F5" position="float" orientation="portrait"><label>Figure 5.</label><caption><p>Shells of <italic><tp:taxon-name>Pseudamnicola (Corrosella) hauffei</tp:taxon-name></italic> sp. n. <bold>A, D–G</bold> Shells from Nogales spring, Benafer, Castellón, Spain <bold>B</bold> Shell from San Miguel spring, Viver, Castellón, Spain <bold>C</bold> Shell from Agadín spring, Benafer, Castellón, Spain <bold>E–G</bold> Protoconch and microsculpture.</p></caption><graphic xmlns:xlink="http://www.w3.org/1999/xlink" xlink:href="ZooKeys-190-055-g005.jpg" position="float" orientation="portrait" xlink:type="simple"/></fig></tp:treatment-sec><tp:treatment-sec sec-type="Material examined"><title>Material examined.</title><p>Four males and four females from type locality were examined for anatomical study. In addition, some populations from provinces of Castellón and Valencia (Spain) were also found and studied, dissecting likewise two males and two females from each for their identification.</p></tp:treatment-sec><tp:treatment-sec sec-type="Localities"><title>Localities.</title><p>Los Nogales spring, Benafer, Castellón, Spain (type locality), <named-content xmlns:xlink="http://www.w3.org/1999/xlink" content-type="dwc:verbatimCoordinates" xlink:type="simple">30°55.80'N, 0°34.34'W</named-content>, B.A., 26 May 1998, MNCN 15.05/60027 (70° ethanol); D.D. &amp; C.N., 19 March 2009, MNCN 15.05/60026 (70° ethanol and ESEM preparation, <xref ref-type="fig" rid="F5">Figures 5A, D–G</xref>) and MNCN/ADN 54952–54969 (frozen material); Agadín spring, Benafer, Castellón, Spain, <named-content xmlns:xlink="http://www.w3.org/1999/xlink" content-type="dwc:verbatimCoordinates" xlink:type="simple">39°56.38'N, 0°34.54'W</named-content>, D.D. &amp; C.N., 19 March 2009, MNCN 15.05/60028 (70° ethanol and ESEM preparation, <xref ref-type="fig" rid="F5">Figure 5C</xref>) and MNCN/ADN 54970–54974 (frozen material); irrigation ditch in Navajas, Castellón, Spain, <named-content xmlns:xlink="http://www.w3.org/1999/xlink" content-type="dwc:verbatimCoordinates" xlink:type="simple">39°52.09'N, 0°30.37'W</named-content>, R.A., D.M. &amp; J.M.R 7 March 1990, MNCN 15.05/60029 (70° ethanol); Curso spring, Navajas, Castellón, Spain, <named-content xmlns:xlink="http://www.w3.org/1999/xlink" content-type="dwc:verbatimCoordinates" xlink:type="simple">39°52.43'N, 0°30'W</named-content>, B.A., 25 May 1998, MNCN 15.05/60030 (70° ethanol) and MNCN/ADN 54975–54989 (frozen material); La Peña spring, Navajas, Castellón, Spain, <named-content xmlns:xlink="http://www.w3.org/1999/xlink" content-type="dwc:verbatimCoordinates" xlink:type="simple">39°52.77'N, 0°30.03'W</named-content>, R.A., D.M. &amp; J.M.R, 7 March 1990, MNCN 15.05/60031 (70° ethanol); La Esperanza spring, Navajas, Castellón, Spain, <named-content xmlns:xlink="http://www.w3.org/1999/xlink" content-type="dwc:verbatimCoordinates" xlink:type="simple">39°52.19'N, 0°30.43'W</named-content>, R.A., D.M. &amp; J.M.R, 7 March 1990, MNCN 15.05/60032 (70° ethanol); Del Prado spring, Viver, Castellón, Spain, <named-content xmlns:xlink="http://www.w3.org/1999/xlink" content-type="dwc:verbatimCoordinates" xlink:type="simple">39°56.23'N, 0°36.81'W</named-content>, D.D. &amp; C.N., 19 March 2009, MNCN 15.05/60033 (70° ethanol) and MNCN/ADN 54990–54992 (frozen material); San Miguel spring, Viver, Castellón, Spain, <named-content xmlns:xlink="http://www.w3.org/1999/xlink" content-type="dwc:verbatimCoordinates" xlink:type="simple">39°55.68'N, 0°36.64'W</named-content>, B.A., 25 May 1998, MNCN 15.05/60034 (70° ethanol); D.D. &amp; C.N., 19 March 2009, MNCN 15.05/60035 (70° ethanol and <!--PageBreak-->ESEM preparation, <xref ref-type="fig" rid="F5">Figure 5B</xref>) and MNCN/ADN 54997–54999 (70° ethanol); San Miguel ditch, Viver, Castellón, Spain, <named-content xmlns:xlink="http://www.w3.org/1999/xlink" content-type="dwc:verbatimCoordinates" xlink:type="simple">39°55.68'N, 0°36.64'W</named-content>, D.D. &amp; C.N., 19 March 2009, MNCN 15.05/60036 (70° ethanol) and MNCN/ADN 54993–54996<!--PageBreak--> (frozen material); Font Nova, Benifaió, Valencia, Spain, <named-content xmlns:xlink="http://www.w3.org/1999/xlink" content-type="dwc:verbatimCoordinates" xlink:type="simple">39°0.55'N, 0°5.87'W</named-content>, B.A., 26 May 1998, MNCN 15.05/60037 (70° ethanol); Cortés de Pallás, Valencia, Spain, <named-content xmlns:xlink="http://www.w3.org/1999/xlink" content-type="dwc:verbatimCoordinates" xlink:type="simple">39°14.61'N, 0°26.01'W</named-content>, B.A., 26 May 1998, MNCN 15.05/60038 (70° ethanol).</p></tp:treatment-sec><tp:treatment-sec sec-type="Material examined for morphometry"><title>Material examined for morphometry.</title><p>Shell, anatomical, operculum and radular measurements (<xref ref-type="table" rid="T2">Tables 2–7</xref>) were made on specimens from the type locality, Los Nogales spring in Benafer, Castellón.</p></tp:treatment-sec><tp:treatment-sec sec-type="Etymology"><title>Etymology.</title><p>Dedicated to the malacologist and ecologist Torsten Hauffe, for his help and support during the stay of the first author in Germany.</p></tp:treatment-sec><tp:treatment-sec sec-type="Diagnosis"><title>Diagnosis.</title><p>Shell yellowish with body whorl occupying 2/3 shell length; umbilicus slightly visible; protoconch microsculpture grooved; central radular tooth formula 5-C-5; style sac protruding below non-pigmented intestine; elongate bursa copulatrix J-shaped; renal oviduct pigmented until seminal receptacle, which has a pigmented short duct; penis triangular with a wide base attached to central area of head; nervous system brown pigmented with supraoesophageal connective about three times longer than suboesophageal.</p></tp:treatment-sec><tp:treatment-sec sec-type="Description"><title>Description.</title><p>Shellovate-conic (<xref ref-type="fig" rid="F5">Figure 5A–C</xref>), yellowish periostracum with 4–4.5 spire whorls, height around 2.0–3.0 mm (<xref ref-type="table" rid="T2">Table 2</xref>); protoconch approximately 450 µm wide with 1.5 whorls and a nucleus around 200 µm long (<xref ref-type="fig" rid="F5">Figure 5E, F</xref>); protoconch microsculpture grooved (<xref ref-type="fig" rid="F5">Figure 5G</xref>); body whorl about 2/3 total length; whorls convex with deep suture; peristome frontal, complete, oval, with thick inner lip partly hiding umbilicus; outer peristome simple, straight (<xref ref-type="fig" rid="F5">Figure 5D</xref>).</p><p>Operculum corneous, yellowish, thin, pliable, ellipsoidal, paucispiral, with nucleus submarginal (<xref ref-type="fig" rid="F6">Figure 6A, B</xref>; <xref ref-type="table" rid="T3">Table 3</xref>); oval muscle attachment near nucleus.</p><fig id="F6" position="float" orientation="portrait"><label>Figure 6.</label><caption><p>Operculum and radula of <italic><tp:taxon-name>Pseudamnicola (Corrosella) hauffei</tp:taxon-name></italic> sp. n. from Nogales spring, Benafer, Castellón, Spain <bold>A</bold> Internal side of the operculum <bold>B</bold> External side of the operculum <bold>C</bold> Radula <bold>D</bold> Rows of teeth of the radula <bold>E</bold> Central tooth <bold>F</bold> External marginal teeth.</p></caption><graphic xmlns:xlink="http://www.w3.org/1999/xlink" xlink:href="ZooKeys-190-055-g006.jpg" position="float" orientation="portrait" xlink:type="simple"/></fig><p>Radula with around 50 rows of teeth, medium in size (25% total shell length) (<xref ref-type="fig" rid="F6">Figure 6C</xref>, <xref ref-type="table" rid="T4">Table 4</xref>); central tooth with a tongue-shaped median cusp and five lateral cusps, slightly sharpening towards central one (<xref ref-type="fig" rid="F6">Figure 6D, E</xref>); lateral teeth with a long tongue-shaped median cusp and three tapered laterals; inner and outer marginal teeth bear 15 and 19 sharp cusps respectively (<xref ref-type="fig" rid="F6">Figures 6D, F</xref>).</p><p><italic>Pigmentation and anatomy</italic>: Head intensely brown pigmented from snout to neck (<xref ref-type="fig" rid="F7">Figure 7D</xref>); pigment on neck clearer than on head; brown band of pigment also on tentacles, but not on ocular lobes; snout as long as wide, with medial lobation; foot intermediate length, pigmented on dorsal region. Ctenidium in the anterior region of pallial cavity with about 15 gill filaments; osphradium ellipsoidal under central gill filaments (<xref ref-type="fig" rid="F7">Figure 7C</xref>, <xref ref-type="table" rid="T5">Table 5</xref>). Stomach slightly longer than wide (<xref ref-type="fig" rid="F7">Figure 7F</xref>); style sac barely shorter than stomach, protruding below intestine (<xref ref-type="table" rid="T5">Table 5</xref>).</p><fig id="F7" position="float" orientation="portrait"><label>Figure 7.</label><caption><p>Anatomy of <italic><tp:taxon-name>Pseudamnicola (Corrosella) hauffei</tp:taxon-name></italic> sp. n. from Nogales spring, Benafer, Castellón, Spain. <bold>A,</bold> <bold>B</bold> Partial nervous system <bold>C</bold> Ctenidium and osphradium <bold>D</bold> Head of a male and penis <bold>E</bold> Prostate gland <bold>F</bold> Stomach <bold>G</bold> Female genitalia <bold>H</bold> Bursa copulatrix and seminal receptacle.</p></caption><graphic xmlns:xlink="http://www.w3.org/1999/xlink" xlink:href="ZooKeys-190-055-g007.jpg" position="float" orientation="portrait" xlink:type="simple"/></fig><fig id="F8" position="float" orientation="portrait"><label>Figure 8.</label><caption><p>Bayesian 50% majority rule consensus tree inferred employing COI mitochondrial gene partial sequence. The numbers above branches represent Bayesian posterior probabilities. The numbers between brackets symbolize specimens with identical haplotypes. Scale bar: expected changed per site.</p></caption><graphic xmlns:xlink="http://www.w3.org/1999/xlink" xlink:href="ZooKeys-190-055-g008.jpg" position="float" orientation="portrait" xlink:type="simple"/></fig><p>Female genitalia with a pallial oviduct about four times longer than wide (<xref ref-type="fig" rid="F7">Figure 7G</xref>; <xref ref-type="table" rid="T6">Table 6</xref>); capsule gland slightly longer than albumen gland and denser in posterior region; genital aperture in the anterior extreme of pallial oviduct; elongate bursa copulatrix, J-shaped folded with a duct less than 50% bursa length; renal oviduct scarcely pigmented from the insertion point of bursal duct to where it begins to fold and black pigmented, making two or three loops; elongate seminal receptacle with pigmented short duct (<xref ref-type="fig" rid="F7">Figure 7H</xref>) joining renal oviduct slightly above the point where the bursal duct joins the renal oviduct.</p><p>Male genitalia bearing a bean-like prostate gland about three times longer than wide (<xref ref-type="fig" rid="F7">Figure 7E</xref>, <xref ref-type="table" rid="T6">Table 6</xref>); penis triangular with a wide base attached to central area of head<!--PageBreak--> with some folds in middle section and a narrow patch of black pigment on distal surface (<xref ref-type="fig" rid="F7">Figure 7D</xref>); vas deferens uncoiled in penis running straight close to the external margin.</p><p>Nervous system brown pigmented, but ganglia darker than connectives and commissures; cerebral ganglia equal in size; supraoesophageal and suboesophageal ganglia similar in shape and size; supraoesophageal connective around three times longer than suboesophageal (<xref ref-type="fig" rid="F7">Figure 7A, B</xref>; <xref ref-type="table" rid="T7">Table 7</xref>). Mean RPG ratio 0.51 (elongated).</p></tp:treatment-sec><tp:treatment-sec sec-type="Remarks"><title>Remarks.</title><p>Some of the localities where this species was found were cited by <xref ref-type="bibr" rid="B27">Gasull (1981)</xref> incorrectly as inhabited by <italic><tp:taxon-name>Pseudamnicola (Corrosella) astieri</tp:taxon-name></italic>. Both species show marked differences such as: 1) <italic><tp:taxon-name>Pseudamnicola (Corrosella) astieri</tp:taxon-name></italic> has a longer shell, longer spire (SL-LBW) (<xref ref-type="table" rid="T2">Table 2</xref>) and the protoconch microsculpture is more granulated than in <italic><tp:taxon-name>Pseudamnicola (Corrosella) hauffei</tp:taxon-name></italic> sp. n. Moreover, the inner lip of the shell aperture in <italic><tp:taxon-name>Pseudamnicola (Corrosella) hauffei</tp:taxon-name></italic> sp. n. is thicker than in <italic><tp:taxon-name>Pseudamnicola (Corrosella) astieri</tp:taxon-name></italic> and partly hides the umbilicus; 2) central radular tooth with seven lateral cusps in <italic><tp:taxon-name>Pseudamnicola (Corrosella) astieri</tp:taxon-name></italic>, five in <italic><tp:taxon-name>Pseudamnicola (Corrosella) hauffei</tp:taxon-name></italic> sp. n. (<xref ref-type="table" rid="T4">Table 4</xref>); 3) style sac surrounded by black pigmented intestine in <italic><tp:taxon-name>Pseudamnicola (Corrosella) astieri</tp:taxon-name></italic> yet lacks pigment and protrudes under the intestine in <italic><tp:taxon-name>Pseudamnicola (Corrosella) hauffei</tp:taxon-name></italic> sp. n. (<xref ref-type="fig" rid="F4">Figures 4F</xref> and <xref ref-type="fig" rid="F7">7F</xref>); 4) bursa copulatrix J-shaped and seminal receptacle with a short duct in <italic><tp:taxon-name>Pseudamnicola (Corrosella) hauffei</tp:taxon-name></italic> sp. n., while bursa copulatrix is U-shaped and seminal receptacle is shorter and lacks a duct in <italic><tp:taxon-name>Pseudamnicola (Corrosella) astieri</tp:taxon-name></italic> (<xref ref-type="fig" rid="F4">Figures 4H</xref> and <xref ref-type="fig" rid="F7">7H</xref>); 5) penis triangular with a wide base in <italic><tp:taxon-name>Pseudamnicola (Corrosella) hauffei</tp:taxon-name></italic> sp. n. and slender in <italic><tp:taxon-name>Pseudamnicola (Corrosella) astieri</tp:taxon-name></italic> <!--PageBreak--><!--PageBreak--><!--PageBreak-->(<xref ref-type="fig" rid="F4">Figures 4D</xref> and <xref ref-type="fig" rid="F7">7D</xref>); 6) nervous system elongated (RPG= 0.51) in <italic><tp:taxon-name>Pseudamnicola (Corrosella) hauffei</tp:taxon-name></italic> sp. n. yet moderately concentrated (RPG= 0.42) in <italic><tp:taxon-name>Pseudamnicola (Corrosella) astieri</tp:taxon-name></italic>.</p><p>Compared to the other <italic><tp:taxon-name>Pseudamnicola (Corrosella)</tp:taxon-name></italic> species living in nearby areas, <italic><tp:taxon-name>Pseudamnicola (Corrosella) hinzi</tp:taxon-name></italic> and <italic><tp:taxon-name>Pseudamnicola (Corrosella) navasiana</tp:taxon-name></italic>, <italic><tp:taxon-name>Pseudamnicola (Corrosella) hauffei</tp:taxon-name></italic> sp. n. has a shorter and more ovate shell shape, a longer bursa copulatrix, bursa duct and seminal receptacle, and a more triangular wider-based penis.</p></tp:treatment-sec><tp:treatment-sec><!--Section generated to contain objects referenced in tp:taxon-treatment.--><table-wrap id="T2" position="float" orientation="portrait"><label>Table 2.</label><caption><p>Shell measurements (in mm) of <italic><tp:taxon-name>Pseudamnicola (Corrosella) astieri</tp:taxon-name></italic> from d’Argens spring, Seillons, France and <italic><tp:taxon-name>Pseudamnicola (Corrosella) hauffei</tp:taxon-name></italic> sp. n. from Los Nogales spring, Benafer, Castellón, Spain. Probability <italic>p</italic> values of <italic>T</italic>-test are provided for each variable, n.s. = no significant.</p></caption><table><tbody><tr><th rowspan="2" colspan="1"/><th rowspan="1" colspan="3"><italic><tp:taxon-name>Pseudamnicola (Corrosella) astieri</tp:taxon-name></italic>&lt;br/&gt; (n=11)</th><th rowspan="1" colspan="3"><italic><tp:taxon-name>Pseudamnicola (Corrosella) hauffei</tp:taxon-name></italic> sp. n.&lt;br/&gt; (n=18)</th><th rowspan="2" colspan="1">T-test&lt;br/&gt; (<italic>p</italic> values)</th></tr><tr><th rowspan="1" colspan="1"><bold>Mean&lt;br/&gt; (Max-Min)</bold></th><th rowspan="1" colspan="1"><bold>S<sub>D</sub>N</bold></th><th rowspan="1" colspan="1"><bold>CV</bold></th><th rowspan="1" colspan="1"><bold>Mean&lt;br/&gt; (Max-Min)</bold></th><th rowspan="1" colspan="1"><bold>S<sub>D</sub>N</bold></th><th rowspan="1" colspan="1"><bold>CV</bold></th></tr><tr><td rowspan="1" colspan="1">SL</td><td rowspan="1" colspan="1">3.11&lt;br/&gt; (3.56–2.58)</td><td rowspan="1" colspan="1">0.25</td><td rowspan="1" colspan="1">0.08</td><td rowspan="1" colspan="1">2.50&lt;br/&gt; (2.85–2.17)</td><td rowspan="1" colspan="1">0.18</td><td rowspan="1" colspan="1">0.07</td><td rowspan="1" colspan="1">p &lt; 0.001</td></tr><tr><td rowspan="1" colspan="1">SW</td><td rowspan="1" colspan="1">1.92&lt;br/&gt; (2.28–1.74)</td><td rowspan="1" colspan="1">0.15</td><td rowspan="1" colspan="1">0.08</td><td rowspan="1" colspan="1">1.59&lt;br/&gt; (1.78–1.44)</td><td rowspan="1" colspan="1">0.10</td><td rowspan="1" colspan="1">0.06</td><td rowspan="1" colspan="1">p &lt; 0.001</td></tr><tr><td rowspan="1" colspan="1">SL/SW</td><td rowspan="1" colspan="1">1.62&lt;br/&gt; (1.76–1.45)</td><td rowspan="1" colspan="1">0.10</td><td rowspan="1" colspan="1">0.06</td><td rowspan="1" colspan="1">1.57&lt;br/&gt; (1.73–1.46)</td><td rowspan="1" colspan="1">0.07</td><td rowspan="1" colspan="1">0.04</td><td rowspan="1" colspan="1">n.s.</td></tr><tr><td rowspan="1" colspan="1">AH</td><td rowspan="1" colspan="1">1.37&lt;br/&gt; (1.78–1.26)</td><td rowspan="1" colspan="1">0.14</td><td rowspan="1" colspan="1">0.10</td><td rowspan="1" colspan="1">1.20&lt;br/&gt; (1.36–1.04)</td><td rowspan="1" colspan="1">0.08</td><td rowspan="1" colspan="1">0.07</td><td rowspan="1" colspan="1">p &lt; 0.001</td></tr><tr><td rowspan="1" colspan="1">SL–LBW</td><td rowspan="1" colspan="1">1.10&lt;br/&gt; (1.39–0.76)</td><td rowspan="1" colspan="1">0.16</td><td rowspan="1" colspan="1">0.15</td><td rowspan="1" colspan="1">0.69&lt;br/&gt; (1.00–0.49)</td><td rowspan="1" colspan="1">0.13</td><td rowspan="1" colspan="1">0.19</td><td rowspan="1" colspan="1">p &lt; 0.001</td></tr><tr><td rowspan="1" colspan="1">WBW</td><td rowspan="1" colspan="1">1.76&lt;br/&gt; (1.89–1.59)</td><td rowspan="1" colspan="1">0.09</td><td rowspan="1" colspan="1">0.05</td><td rowspan="1" colspan="1">1.42&lt;br/&gt; (1.57–1.29)</td><td rowspan="1" colspan="1">0.07</td><td rowspan="1" colspan="1">0.05</td><td rowspan="1" colspan="1">p &lt; 0.001</td></tr><tr><td rowspan="1" colspan="1">AL</td><td rowspan="1" colspan="1">1.39&lt;br/&gt; (1.72–1.28)</td><td rowspan="1" colspan="1">0.12</td><td rowspan="1" colspan="1">0.08</td><td rowspan="1" colspan="1">1.26&lt;br/&gt; (1.41–1.11)</td><td rowspan="1" colspan="1">0.09</td><td rowspan="1" colspan="1">0.07</td><td rowspan="1" colspan="1">p &lt; 0.01</td></tr><tr><td rowspan="1" colspan="1">AW</td><td rowspan="1" colspan="1">1.01&lt;br/&gt; (1.33–0.85)</td><td rowspan="1" colspan="1">0.14</td><td rowspan="1" colspan="1">0.14</td><td rowspan="1" colspan="1">0.89&lt;br/&gt; (1.11–0.78)</td><td rowspan="1" colspan="1">0.08</td><td rowspan="1" colspan="1">0.09</td><td rowspan="1" colspan="1">p &lt; 0.01</td></tr><tr><td rowspan="1" colspan="1">WPW</td><td rowspan="1" colspan="1">1.23&lt;br/&gt; (1.33–1.11)</td><td rowspan="1" colspan="1">0.08</td><td rowspan="1" colspan="1">0.07</td><td rowspan="1" colspan="1">0.95&lt;br/&gt; (1.12–0.80)</td><td rowspan="1" colspan="1">0.08</td><td rowspan="1" colspan="1">0.08</td><td rowspan="1" colspan="1">p &lt; 0.001</td></tr><tr><td rowspan="1" colspan="1">WAW</td><td rowspan="1" colspan="1">0.19&lt;br/&gt; (0.32–0.15)</td><td rowspan="1" colspan="1">0.06</td><td rowspan="1" colspan="1">0.32</td><td rowspan="1" colspan="1">0.28&lt;br/&gt; (0.37–0.19)</td><td rowspan="1" colspan="1">0.04</td><td rowspan="1" colspan="1">0.14</td><td rowspan="1" colspan="1">p &lt; 0.001</td></tr><tr><td rowspan="1" colspan="1">NSW</td><td rowspan="1" colspan="1">4.30&lt;br/&gt; (4.75–4.00)</td><td rowspan="1" colspan="1">0.31</td><td rowspan="1" colspan="1">0.07</td><td rowspan="1" colspan="1">4.18&lt;br/&gt; (4.50–4.00)</td><td rowspan="1" colspan="1">0.21</td><td rowspan="1" colspan="1">0.05</td><td rowspan="1" colspan="1">n.s.</td></tr></tbody></table><table-wrap-foot><fn><p>SD<sub>N</sub>, Unbiased estimate for Standard Deviation, CV, Coefficient of Variation.</p></fn></table-wrap-foot></table-wrap><table-wrap id="T3" position="float" orientation="portrait"><label>Table 3.</label><caption><p>Operculum measurements (in mm) of <italic><tp:taxon-name>Pseudamnicola (Corrosella) astieri</tp:taxon-name></italic> from d’Argens spring, Seillons, France and <italic><tp:taxon-name>Pseudamnicola (Corrosella) hauffei</tp:taxon-name></italic> sp. n. from Los Nogales spring, Benafer, Castellón, Spain.</p></caption><table><tbody><tr><th rowspan="2" colspan="1"/><th rowspan="1" colspan="3"><italic><tp:taxon-name>Pseudamnicola (Corrosella) astieri</tp:taxon-name></italic> (n=5)</th><th rowspan="1" colspan="3"><italic><tp:taxon-name>Pseudamnicola (Corrosella) hauffei</tp:taxon-name></italic> sp. n. (n=7)</th></tr><tr><th rowspan="1" colspan="1">Mean (Max-Min)</th><th rowspan="1" colspan="1">S<sub>D</sub>N</th><th rowspan="1" colspan="1">CV</th><th rowspan="1" colspan="1">Mean (Max-Min)</th><th rowspan="1" colspan="1">S<sub>D</sub>N</th><th rowspan="1" colspan="1">CV</th></tr><tr><td rowspan="1" colspan="1">OL</td><td rowspan="1" colspan="1">1.10 (1.18–0.96)</td><td rowspan="1" colspan="1">0.05</td><td rowspan="1" colspan="1">0.05</td><td rowspan="1" colspan="1">1.08 (1.18–0.96)</td><td rowspan="1" colspan="1">0.08</td><td rowspan="1" colspan="1">0.08</td></tr><tr><td rowspan="1" colspan="1">OW</td><td rowspan="1" colspan="1">0.79 (0.84–0.73)</td><td rowspan="1" colspan="1">0.04</td><td rowspan="1" colspan="1">0.05</td><td rowspan="1" colspan="1">0.74 (0.84–0.66)</td><td rowspan="1" colspan="1">0.06</td><td rowspan="1" colspan="1">0.08</td></tr><tr><td rowspan="1" colspan="1">OLWL</td><td rowspan="1" colspan="1">0.48 (0.56–0.40)</td><td rowspan="1" colspan="1">0.05</td><td rowspan="1" colspan="1">0.11</td><td rowspan="1" colspan="1">0.49 (0.63–0.36)</td><td rowspan="1" colspan="1">0.08</td><td rowspan="1" colspan="1">0.17</td></tr><tr><td rowspan="1" colspan="1">OLWW</td><td rowspan="1" colspan="1">0.34 (0.40–0.25)</td><td rowspan="1" colspan="1">0.05</td><td rowspan="1" colspan="1">0.16</td><td rowspan="1" colspan="1">0.33 (0.38–0.29)</td><td rowspan="1" colspan="1">0.03</td><td rowspan="1" colspan="1">0.09</td></tr><tr><td rowspan="1" colspan="1">NL</td><td rowspan="1" colspan="1">0.47 (0.52–0.39)</td><td rowspan="1" colspan="1">0.04</td><td rowspan="1" colspan="1">0.09</td><td rowspan="1" colspan="1">0.36 (0.44–0.26)</td><td rowspan="1" colspan="1">0.06</td><td rowspan="1" colspan="1">0.17</td></tr><tr><td rowspan="1" colspan="1">NW</td><td rowspan="1" colspan="1">0.36 (0.42–0.31)</td><td rowspan="1" colspan="1">0.04</td><td rowspan="1" colspan="1">0.12</td><td rowspan="1" colspan="1">0.29 (0.45–0.21)</td><td rowspan="1" colspan="1">0.06</td><td rowspan="1" colspan="1">0.22</td></tr></tbody></table><table-wrap-foot><fn><p>SD<sub>N</sub>, Unbiased estimate for Standard Deviation, CV, Coefficient of Variation.</p></fn></table-wrap-foot></table-wrap><table-wrap id="T4" position="float" orientation="portrait"><label>Table 4.</label><caption><p>Radula formulae and measurements (in mm) of three radulae of <italic><tp:taxon-name>Pseudamnicola (Corrosella) astieri</tp:taxon-name></italic> from d’Argens spring, Seillons, France and three of <italic><tp:taxon-name>Pseudamnicola (Corrosella) hauffei</tp:taxon-name></italic> sp. n. from Los Nogales spring, Benafer, Castellón, Spain.</p></caption><table><tbody><tr><th rowspan="1" colspan="1"/><th rowspan="1" colspan="1"><italic><tp:taxon-name>Pseudamnicola (Corrosella) astieri</tp:taxon-name></italic></th><th rowspan="1" colspan="1"><italic><tp:taxon-name>Pseudamnicola (Corrosella) hauffei</tp:taxon-name></italic> sp. n.</th></tr><tr><td rowspan="1" colspan="1">Central teeth</td><td rowspan="1" colspan="1">7+C+7/1–1</td><td rowspan="1" colspan="1">5+C+5/1–1</td></tr><tr><td rowspan="1" colspan="1">Central teeth width</td><td rowspan="1" colspan="1">~ 20 µm</td><td rowspan="1" colspan="1">~ 15 µm</td></tr><tr><td rowspan="1" colspan="1">Lateral teeth</td><td rowspan="1" colspan="1">3–C–3</td><td rowspan="1" colspan="1">3–C–3</td></tr><tr><td rowspan="1" colspan="1">Inner marginal teeth </td><td rowspan="1" colspan="1">≥ 18 cusps</td><td rowspan="1" colspan="1">≥ 15 cusps</td></tr><tr><td rowspan="1" colspan="1">Outer marginal teeth </td><td rowspan="1" colspan="1">≥ 19 cusps</td><td rowspan="1" colspan="1">≥ 19 cusps</td></tr><tr><td rowspan="1" colspan="1">Radula length</td><td rowspan="1" colspan="1">~ 700 µm</td><td rowspan="1" colspan="1">~ 600 µm</td></tr><tr><td rowspan="1" colspan="1">Radula width</td><td rowspan="1" colspan="1">~ 90 µm </td><td rowspan="1" colspan="1">~ 95 µm</td></tr><tr><td rowspan="1" colspan="1">Number of rows</td><td rowspan="1" colspan="1">~ 55</td><td rowspan="1" colspan="1">~ 50</td></tr></tbody></table></table-wrap><table-wrap id="T5" position="float" orientation="portrait"><label>Table 5.</label><caption><p>Ctenidium, osphradium and digestive system measurements (in mm) of <italic><tp:taxon-name>Pseudamnicola (Corrosella) astieri</tp:taxon-name></italic> from d’Argens spring, Seillons, France and <italic><tp:taxon-name>Pseudamnicola (Corrosella) hauffei</tp:taxon-name></italic> sp. n. from Los Nogales spring, Benafer, Castellón, Spain.</p></caption><table><tbody><tr><th rowspan="2" colspan="1"/><th rowspan="1" colspan="3"><italic><tp:taxon-name>Pseudamnicola (Corrosella) astieri</tp:taxon-name></italic> &lt;br/&gt; (n=5)</th><th rowspan="1" colspan="3"><italic><tp:taxon-name>Pseudamnicola (Corrosella) hauffei</tp:taxon-name></italic> sp. n.&lt;br/&gt; (n=7)</th></tr><tr><th rowspan="1" colspan="1"><bold>Mean&lt;br/&gt; (Max-Min)</bold></th><th rowspan="1" colspan="1"><bold>S<sub>D</sub>N</bold></th><th rowspan="1" colspan="1"><bold>CV</bold></th><th rowspan="1" colspan="1"><bold>Mean&lt;br/&gt; (Max-Min)</bold></th><th rowspan="1" colspan="1"><bold>S<sub>D</sub>N</bold></th><th rowspan="1" colspan="1"><bold>CV</bold></th></tr><tr><td rowspan="1" colspan="1">Ct L</td><td rowspan="1" colspan="1">1.06&lt;br/&gt; (1.25–0.90)</td><td rowspan="1" colspan="1">0.15</td><td rowspan="1" colspan="1">0.14</td><td rowspan="1" colspan="1">1.11&lt;br/&gt; (1.27–0.92)</td><td rowspan="1" colspan="1">0.16</td><td rowspan="1" colspan="1">0.14</td></tr><tr><td rowspan="1" colspan="1">Os L</td><td rowspan="1" colspan="1">0.32&lt;br/&gt; (0.43–0.20)</td><td rowspan="1" colspan="1">0.09</td><td rowspan="1" colspan="1">0.27</td><td rowspan="1" colspan="1">0.33&lt;br/&gt; (0.45–0.24)</td><td rowspan="1" colspan="1">0.07</td><td rowspan="1" colspan="1">0.22</td></tr><tr><td rowspan="1" colspan="1">Os W</td><td rowspan="1" colspan="1">0.13&lt;br/&gt; (0.15–0.11)</td><td rowspan="1" colspan="1">0.02</td><td rowspan="1" colspan="1">0.16</td><td rowspan="1" colspan="1">0.21&lt;br/&gt; (0.25–0.15)</td><td rowspan="1" colspan="1">0.03</td><td rowspan="1" colspan="1">0.15</td></tr><tr><td rowspan="1" colspan="1">Ss L</td><td rowspan="1" colspan="1">0.59&lt;br/&gt; (0.67–0.50)</td><td rowspan="1" colspan="1">0.06</td><td rowspan="1" colspan="1">0.11</td><td rowspan="1" colspan="1">0.62&lt;br/&gt; (0.66–0.58)</td><td rowspan="1" colspan="1">0.03</td><td rowspan="1" colspan="1">0.05</td></tr><tr><td rowspan="1" colspan="1">Ss W</td><td rowspan="1" colspan="1">0.35&lt;br/&gt; (0.37–0.31)</td><td rowspan="1" colspan="1">0.02</td><td rowspan="1" colspan="1">0.06</td><td rowspan="1" colspan="1">0.37&lt;br/&gt; (0.41–0.33)</td><td rowspan="1" colspan="1">0.03</td><td rowspan="1" colspan="1">0.08</td></tr><tr><td rowspan="1" colspan="1">St L</td><td rowspan="1" colspan="1">0.71&lt;br/&gt; (0.74–0.66)</td><td rowspan="1" colspan="1">0.04</td><td rowspan="1" colspan="1">0.06</td><td rowspan="1" colspan="1">0.73&lt;br/&gt; (0.84–0.66)</td><td rowspan="1" colspan="1">0.06</td><td rowspan="1" colspan="1">0.09</td></tr><tr><td rowspan="1" colspan="1">St W</td><td rowspan="1" colspan="1">0.61&lt;br/&gt; (0.67–0.56)</td><td rowspan="1" colspan="1">0.04</td><td rowspan="1" colspan="1">0.07</td><td rowspan="1" colspan="1">0.69&lt;br/&gt; (0.78–0.61)</td><td rowspan="1" colspan="1">0.06</td><td rowspan="1" colspan="1">0.09</td></tr></tbody></table><table-wrap-foot><fn><p>SD<sub>N</sub>, Unbiased estimate for Standard Deviation, CV, Coefficient of Variation.</p></fn></table-wrap-foot></table-wrap><table-wrap id="T6" position="float" orientation="portrait"><label>Table 6.</label><caption><p>Female and male genitalia measurements (in mm) of two females and four males of <italic><tp:taxon-name>Pseudamnicola (Corrosella) astieri</tp:taxon-name></italic> from d’Argens spring, Seillons, France and four females and four males of <italic><tp:taxon-name>Pseudamnicola (Corrosella) hauffei</tp:taxon-name></italic> sp. n. from Los Nogales spring, Benafer, Castellón, Spain.</p></caption><table><tbody><tr><th rowspan="2" colspan="1"/><th rowspan="1" colspan="3"><italic><tp:taxon-name>Pseudamnicola (Corrosella) astieri</tp:taxon-name></italic></th><th rowspan="1" colspan="3"><italic><tp:taxon-name>Pseudamnicola (Corrosella) hauffei</tp:taxon-name></italic> sp. n.</th></tr><tr><th rowspan="1" colspan="1"><bold>Mean&lt;br/&gt; (Max-Min)</bold></th><th rowspan="1" colspan="1"><bold>S<sub>D</sub>N</bold></th><th rowspan="1" colspan="1"><bold>CV</bold></th><th rowspan="1" colspan="1"><bold>Mean&lt;br/&gt; (Max-Min)</bold></th><th rowspan="1" colspan="1"><bold>S<sub>D</sub>N</bold></th><th rowspan="1" colspan="1"><bold>CV</bold></th></tr><tr><td rowspan="1" colspan="1">Po L </td><td rowspan="1" colspan="1">2.22&lt;br/&gt; (2.35–2.08)</td><td rowspan="1" colspan="1">0.24</td><td rowspan="1" colspan="1">0.11</td><td rowspan="1" colspan="1">2.04&lt;br/&gt; (2.32–1.75)</td><td rowspan="1" colspan="1">0.26</td><td rowspan="1" colspan="1">0.13</td></tr><tr><td rowspan="1" colspan="1">Po W </td><td rowspan="1" colspan="1">0.58&lt;br/&gt; (0.59–0.56)</td><td rowspan="1" colspan="1">0.03</td><td rowspan="1" colspan="1">0.04</td><td rowspan="1" colspan="1">0.45&lt;br/&gt; (0.49–0.41)</td><td rowspan="1" colspan="1">0.04</td><td rowspan="1" colspan="1">0.10</td></tr><tr><td rowspan="1" colspan="1">Ag. L </td><td rowspan="1" colspan="1">0.95&lt;br/&gt; (1.04–0.84)</td><td rowspan="1" colspan="1">0.18</td><td rowspan="1" colspan="1">0.18</td><td rowspan="1" colspan="1">0.81&lt;br/&gt; (1.00–0.71)</td><td rowspan="1" colspan="1">0.14</td><td rowspan="1" colspan="1">0.17</td></tr><tr><td rowspan="1" colspan="1">Cg. L </td><td rowspan="1" colspan="1">1.01&lt;br/&gt; (1.11–0.91)</td><td rowspan="1" colspan="1">0.18</td><td rowspan="1" colspan="1">0.17</td><td rowspan="1" colspan="1">1.00&lt;br/&gt; (1.11–0.93)</td><td rowspan="1" colspan="1">0.09</td><td rowspan="1" colspan="1">0.09</td></tr><tr><td rowspan="1" colspan="1">SR1 L</td><td rowspan="1" colspan="1">0.14&lt;br/&gt; (0.15–0.14)</td><td rowspan="1" colspan="1">0.01</td><td rowspan="1" colspan="1">0.09</td><td rowspan="1" colspan="1">0.18&lt;br/&gt; (0.22–0.15)</td><td rowspan="1" colspan="1">0.03</td><td rowspan="1" colspan="1">0.18</td></tr><tr><td rowspan="1" colspan="1">BC L</td><td rowspan="1" colspan="1">1.24&lt;br/&gt; (1.32–1.15)</td><td rowspan="1" colspan="1">0.15</td><td rowspan="1" colspan="1">0.12</td><td rowspan="1" colspan="1">1.37&lt;br/&gt; (1.56–0.95)</td><td rowspan="1" colspan="1">0.30</td><td rowspan="1" colspan="1">0.22</td></tr><tr><td rowspan="1" colspan="1">BC W</td><td rowspan="1" colspan="1">0.30&lt;br/&gt; (0.35–0.25)</td><td rowspan="1" colspan="1">0.09</td><td rowspan="1" colspan="1">0.29</td><td rowspan="1" colspan="1">0.31&lt;br/&gt; (0.36–0.25)</td><td rowspan="1" colspan="1">0.05</td><td rowspan="1" colspan="1">0.18</td></tr><tr><td rowspan="1" colspan="1">dBC L</td><td rowspan="1" colspan="1">0.60&lt;br/&gt; (0.75–0.65)</td><td rowspan="1" colspan="1">0.09</td><td rowspan="1" colspan="1">0.15</td><td rowspan="1" colspan="1">0.62&lt;br/&gt; (0.72–0.46)</td><td rowspan="1" colspan="1">0.13</td><td rowspan="1" colspan="1">0.21</td></tr><tr><td rowspan="1" colspan="1">Pr L</td><td rowspan="1" colspan="1">1.67&lt;br/&gt; (1.86–1.55)</td><td rowspan="1" colspan="1">0.14</td><td rowspan="1" colspan="1">0.08</td><td rowspan="1" colspan="1">1.37&lt;br/&gt; (1.46–1.26)</td><td rowspan="1" colspan="1">0.09</td><td rowspan="1" colspan="1">0.06</td></tr><tr><td rowspan="1" colspan="1">Pr W</td><td rowspan="1" colspan="1">0.58&lt;br/&gt; (0.69–0.52)</td><td rowspan="1" colspan="1">0.09</td><td rowspan="1" colspan="1">0.15</td><td rowspan="1" colspan="1">0.45&lt;br/&gt; (0.51–0.41)</td><td rowspan="1" colspan="1">0.05</td><td rowspan="1" colspan="1">0.12</td></tr><tr><td rowspan="1" colspan="1">P L</td><td rowspan="1" colspan="1">1.26&lt;br/&gt; (1.35–1.15)</td><td rowspan="1" colspan="1">0.09</td><td rowspan="1" colspan="1">0.07</td><td rowspan="1" colspan="1">1.28&lt;br/&gt; (1.60–1.12)</td><td rowspan="1" colspan="1">0.24</td><td rowspan="1" colspan="1">0.19</td></tr><tr><td rowspan="1" colspan="1">P W</td><td rowspan="1" colspan="1">0.37&lt;br/&gt; (0.40–0.33)</td><td rowspan="1" colspan="1">0.03</td><td rowspan="1" colspan="1">0.09</td><td rowspan="1" colspan="1">0.66&lt;br/&gt; (0.75–0.50)</td><td rowspan="1" colspan="1">0.12</td><td rowspan="1" colspan="1">0.18</td></tr><tr><td rowspan="1" colspan="1">PL/Head length</td><td rowspan="1" colspan="1">1.02&lt;br/&gt; (1.16–0.86)</td><td rowspan="1" colspan="1">0.16</td><td rowspan="1" colspan="1">0.16</td><td rowspan="1" colspan="1">0.91&lt;br/&gt; (1.07–0.82)</td><td rowspan="1" colspan="1">0.15</td><td rowspan="1" colspan="1">0.17</td></tr></tbody></table><table-wrap-foot><fn><p>SD<sub>N</sub>, Unbiased estimate for Standard Deviation, CV, Coefficient of Variation.</p></fn></table-wrap-foot></table-wrap><table-wrap id="T7" position="float" orientation="portrait"><label>Table 7.</label><caption><p>Nervous system measurements (in mm) of <italic><tp:taxon-name>Pseudamnicola (Corrosella) astieri</tp:taxon-name></italic> from d’Argens spring, Seillons, France and <italic><tp:taxon-name>Pseudamnicola (Corrosella) hauffei</tp:taxon-name></italic> sp. n. from Los Nogales spring, Benafer, Castellón, Spain.</p></caption><table><tbody><tr><th rowspan="2" colspan="1"/><th rowspan="1" colspan="3"><italic><tp:taxon-name>Pseudamnicola (Corrosella) astieri</tp:taxon-name></italic>&lt;br/&gt; (n=5)</th><th rowspan="1" colspan="3"><italic><tp:taxon-name>Pseudamnicola (Corrosella) hauffei</tp:taxon-name></italic> sp. n.&lt;br/&gt; (n=5)</th></tr><tr><th rowspan="1" colspan="1"><bold>Mean&lt;br/&gt; (Max-Min)</bold></th><th rowspan="1" colspan="1"><bold>S<sub>D</sub>N</bold></th><th rowspan="1" colspan="1"><bold>CV</bold></th><th rowspan="1" colspan="1"><bold>Mean&lt;br/&gt; (Max-Min)</bold></th><th rowspan="1" colspan="1"><bold>S<sub>D</sub>N</bold></th><th rowspan="1" colspan="1"><bold>CV</bold></th></tr><tr><td rowspan="1" colspan="1">LRCG </td><td rowspan="1" colspan="1">0.22&lt;br/&gt; (0.24–0.20)  </td><td rowspan="1" colspan="1">0.02</td><td rowspan="1" colspan="1">0.10</td><td rowspan="1" colspan="1">0.21&lt;br/&gt; (0.23–0.18)  </td><td rowspan="1" colspan="1">0.02</td><td rowspan="1" colspan="1">0.10</td></tr><tr><td rowspan="1" colspan="1">LLCG </td><td rowspan="1" colspan="1">0.22&lt;br/&gt; (0.25–0.18)</td><td rowspan="1" colspan="1">0.03</td><td rowspan="1" colspan="1">0.15</td><td rowspan="1" colspan="1">0.22&lt;br/&gt; (0.24–0.19)</td><td rowspan="1" colspan="1">0.02</td><td rowspan="1" colspan="1">0.10</td></tr><tr><td rowspan="1" colspan="1">LCC</td><td rowspan="1" colspan="1">0.11&lt;br/&gt; (0.12–0.07)</td><td rowspan="1" colspan="1">0.02</td><td rowspan="1" colspan="1">0.19</td><td rowspan="1" colspan="1">0.15&lt;br/&gt; (0.19–0.12)</td><td rowspan="1" colspan="1">0.02</td><td rowspan="1" colspan="1">0.14</td></tr><tr><td rowspan="1" colspan="1">LRPG </td><td rowspan="1" colspan="1">0.13&lt;br/&gt; (0.18–0.10)</td><td rowspan="1" colspan="1">0.03</td><td rowspan="1" colspan="1">0.25</td><td rowspan="1" colspan="1">0.15&lt;br/&gt; (0.16–0.12)</td><td rowspan="1" colspan="1">0.02</td><td rowspan="1" colspan="1">0.14</td></tr><tr><td rowspan="1" colspan="1">LLPG</td><td rowspan="1" colspan="1">0.17&lt;br/&gt; (0.20–0.13)</td><td rowspan="1" colspan="1">0.03</td><td rowspan="1" colspan="1">0.19</td><td rowspan="1" colspan="1">0.23&lt;br/&gt; (0.28–0.20)</td><td rowspan="1" colspan="1">0.03</td><td rowspan="1" colspan="1">0.14</td></tr><tr><td rowspan="1" colspan="1">LsupG</td><td rowspan="1" colspan="1">0.14&lt;br/&gt; (0.17–0.11)</td><td rowspan="1" colspan="1">0.03</td><td rowspan="1" colspan="1">0.23</td><td rowspan="1" colspan="1">0.12&lt;br/&gt; (0.15–0.10)</td><td rowspan="1" colspan="1">0.02</td><td rowspan="1" colspan="1">0.18</td></tr><tr><td rowspan="1" colspan="1">LsubG</td><td rowspan="1" colspan="1">0.11&lt;br/&gt; (0.13–0.09)</td><td rowspan="1" colspan="1">0.01</td><td rowspan="1" colspan="1">0.10</td><td rowspan="1" colspan="1">0.12&lt;br/&gt; (0.14–0.09)</td><td rowspan="1" colspan="1">0.02</td><td rowspan="1" colspan="1">0.18</td></tr><tr><td rowspan="1" colspan="1">LPsupC</td><td rowspan="1" colspan="1">0.18&lt;br/&gt; (0.24–0.11)</td><td rowspan="1" colspan="1">0.05</td><td rowspan="1" colspan="1">0.30</td><td rowspan="1" colspan="1">0.29&lt;br/&gt; (0.39–0.21)</td><td rowspan="1" colspan="1">0.07</td><td rowspan="1" colspan="1">0.26</td></tr><tr><td rowspan="1" colspan="1">LPsubC</td><td rowspan="1" colspan="1">0.07&lt;br/&gt; (0.09–0.06)</td><td rowspan="1" colspan="1">0.01</td><td rowspan="1" colspan="1">0.15</td><td rowspan="1" colspan="1">0.10&lt;br/&gt; (0.13–0.05)</td><td rowspan="1" colspan="1">0.03</td><td rowspan="1" colspan="1">0.32</td></tr><tr><td rowspan="1" colspan="1">RPG</td><td rowspan="1" colspan="1">0.40&lt;br/&gt; (0.49–0.38)</td><td rowspan="1" colspan="1">0.05</td><td rowspan="1" colspan="1">0.13</td><td rowspan="1" colspan="1">0.51&lt;br/&gt; (0.58–0.46)</td><td rowspan="1" colspan="1">0.05</td><td rowspan="1" colspan="1">0.10</td></tr></tbody></table><table-wrap-foot><fn><p>SD<sub>N</sub>, Unbiased estimate for Standard Deviation, CV, Coefficient of Variation.</p></fn></table-wrap-foot></table-wrap><fig id="F4" position="float" orientation="portrait"><label>Figure 4.</label><caption><p>Anatomy of <italic><tp:taxon-name>Pseudamnicola (Corrosella) astieri</tp:taxon-name></italic> from Source d’Argens, Brue-Aurillac, Var, France.  <bold>A, B</bold> Partial nervous system <bold>C</bold> Ctenidium and osphradium <bold>D</bold> Head of a male and penis <bold>E</bold> Prostate gland <bold>F</bold> Stomach <bold>G</bold> Female genitalia <bold>H</bold> Bursa copulatrix and seminal receptacle.</p></caption><graphic xmlns:xlink="http://www.w3.org/1999/xlink" xlink:href="ZooKeys-190-055-g004.jpg" position="float" orientation="portrait" xlink:type="simple"/></fig></tp:treatment-sec><ref-list><ref id="B27"><mixed-citation xmlns:xlink="http://www.w3.org/1999/xlink" xlink:type="simple"><person-group><name name-style="western"><surname>Gasull</surname><given-names>L</given-names></name></person-group> (<year>1981</year>)<article-title> Fauna malacológica terrestre y de agua dulce de la provincia de Castellón de la Plana.</article-title><source>Bolletí de la Societat d’História Natural de les Balears </source><volume>25</volume>: <fpage>55</fpage>-<lpage>102</lpage>.</mixed-citation></ref></ref-list></tp:taxon-treatment>
